# Supplementary material for: Genetic susceptibility of bladder cancer in the Lebanese population
Source: BMC Med Genomics. 2022 Oct 17;15:217. doi: 10.1186/s12920-022-01372-z (PMC9575197; doi:10.1186/s12920-022-01372-z)
Supplement: Supplementary file 1 — Supplementary Material 1 [file 12920_2022_1372_MOESM1_ESM.xlsx]

## Sheet: sheet 1
Chr	Start	End	Ref	Alt	Ref (purine Vs pyrimidine)	purinelPyrimidine (purine Vs pyrimidine)	Function	Variations	Genes	Function according to dbSNP	AAChange.refgene	A= Frequency in the studied Lebanese cohort	B= Frequency in the local Lebanese database	C= Frequency in gnomAD	Difference A vs B	Difference A vs C	99.9999999% CI of A (LL)	99.9999999% CI of A (UL)
1	147119273	147119273	G	A	purine	purine	exonic	rs1344	ACP6	Synonymous Variant	ACP6:NM_016361:exon10:c.1239C>T:p.H413H	0.441176	0.442797	0.5406	0	0	0.17969	0.728614
4	100239319	100239319	T	C	Pyrimidine	Pyrimidine	exonic	rs1229984	ADH1B	Missense Variant	ADH1B:NM_000668:exon3:c.143A>G:p.H48R,ADH1B:NM_001286650:exon4:c.23A>G:p.H8R	0.705882	0.664195	0.9044	0	0	0.406635	0.914587
7	17379110	17379110	G	A	purine	purine	exonic	rs2066853	AHR	Missense Variant	AHR:NM_001621:exon10:c.1661G>A:p.R554K	0.127451	0.108051	0.1593	0	0	0.0136191	0.402416
10	5136651	5136651	C	G	Pyrimidine	purine	exonic	rs12529	AKR1C3	Missense Variant	AKR1C3:NM_001253909:exon1:c.15C>G:p.H5Q,AKR1C3:NM_003739:exon1:c.15C>G:p.H5Q	0.705882	0.559322	0.4938	0	0	0.406635	0.914587
10	104638723	104638723	T	C	Pyrimidine	Pyrimidine	exonic	rs11191439	AS3MT	Missense Variant	AS3MT:NM_020682:exon9:c.860T>C:p.M287T	0.196078	0.14089	0.09262	0	0	0.0374835	0.487501
2	234183368	234183368	A	G	purine	purine	exonic	rs2241880	ATG16L1	Missense Variant	ATG16L1:NM_198890:exon5:c.409A>G:p.T137A,ATG16L1:NM_017974:exon8:c.841A>G:p.T281A,ATG16L1:NM_001190266:exon9:c.646A>G:p.T216A,ATG16L1:NM_001190267:exon9:c.550A>G:p.T184A,ATG16L1:NM_030803:exon9:c.898A>G:p.T300A	0.568627	0.514831	0.4507	0	0	0.279662	0.827319
17	76210367	76210367	G	C	purine	Pyrimidine	UTR5	rs9904341	BIRC5	Non Coding Transcript Variant	NM_001168:c.-31G>C;NM_001012271:c.-31G>C;NM_001012270:c.-31G>C	0.284314	0.260593	0.3716	0	0	0.0800172	0.583427
17	76219591	76219591	G	A	purine	purine	exonic	rs2071214	BIRC5	Stop Gained	BIRC5:NM_001168:exon4:c.385G>A:p.E129K,BIRC5:NM_001012271:exon5:c.454G>A:p.E152K	0.970588	0.846398	0.9359	0	0	0.752081	0.999956
13	103528002	103528002	G	C	purine	Pyrimidine	exonic	rs17655	BIVM-ERCC5;ERCC5	Missense Variant	ERCC5:NM_000123:exon15:c.3310G>C:p.D1104H,BIVM-ERCC5:NM_001204425:exon23:c.4672G>C:p.D1558H	0.294118	0.272246	0.2803	0	0	0.0854131	0.593365
11	104877927	104877927	T	C	Pyrimidine	Pyrimidine	exonic	rs507879	CASP5	Missense Variant	CASP5:NM_001136109:exon2:c.142A>G:p.T48A,CASP5:NM_001136112:exon3:c.355A>G:p.T119A,CASP5:NM_004347:exon3:c.316A>G:p.T106A	0.313725	0.255297	0.4391	0	0	0.096565	0.612864
3	46399208	46399208	G	A	purine	purine	exonic	rs1799864	CCR2	Missense Variant	CCR2:NM_001123041:exon2:c.190G>A:p.V64I,CCR2:NM_001123396:exon2:c.190G>A:p.V64I	0.127451	0.131356	0.1259	0	0	0.0136191	0.402416
3	46414944	46414975	ACAGTCAGTATCAATTCTGGAAGAATTTCCAG	-	Not applicable	Not applicable	exonic	rs333	CCR5	Frameshift Variant	CCR5:NM_000579:exon3:c.551_582del:p.Y184fs,CCR5:NM_001100168:exon3:c.551_582del:p.Y184fs	0.0196078	0.0158898		0		3.03998e-06	0.22712
19	45909934	45909934	G	A	purine	purine	UTR5	rs967591	CD3EAP	5 Prime UTR Variant	NM_001297590:c.-21G>A;NM_012099:c.-21G>A	0.176471	0.138771	0.2133	0	0	0.0297145	0.464319
19	45912002	45912002	A	C	purine	Pyrimidine	exonic	rs735482	CD3EAP	3 Prime UTR Variant	CD3EAP:NM_001297590:exon3:c.782A>C:p.K261T,CD3EAP:NM_012099:exon3:c.776A>C:p.K259T	0.176471	0.137712	0.2071	0	0	0.0297145	0.464319
19	45912406	45912406	G	A	purine	purine	exonic	rs2336219	CD3EAP	3 Prime UTR Variant	CD3EAP:NM_001297590:exon3:c.1186G>A:p.D396N,CD3EAP:NM_012099:exon3:c.1180G>A:p.D394N	0.176471	0.139831	0.2062	0	0	0.0297145	0.464319
6	49439805	49439805	G	A	purine	purine	exonic	rs4267943	CENPQ	Missense Variant	CENPQ:NM_018132:exon4:c.187G>A:p.G63R	0.254902	0.188559	0.336	0	0	0.0645859	0.552808
22	19951271	19951271	G	A	purine	purine	exonic	rs4680	COMT	Missense Variant	COMT:NM_007310:exon2:c.322G>A:p.V108M,COMT:NM_000754:exon4:c.472G>A:p.V158M,COMT:NM_001135161:exon4:c.472G>A:p.V158M,COMT:NM_001135162:exon4:c.472G>A:p.V158M	0.490196	0.447034	0.4597	0	0	0.216197	0.768521
2	204732714	204732714	A	G	purine	purine	exonic	rs231775	CTLA4	Missense Variant	CTLA4:NM_001037631:exon1:c.49A>G:p.T17A,CTLA4:NM_005214:exon1:c.49A>G:p.T17A	0.264706	0.23411	0.4161	0	0	0.0696002	0.563152
10	44868257	44868257	C	T	Pyrimidine	Pyrimidine	UTR3	rs1801157	CXCL12	Intron Variant	NM_001277990:c.*79G>A;NM_000609:c.*519G>A	0.137255	0.0572034	0.1644	0	0	0.0164197	0.415314
2	219000734	219000734	T	C	Pyrimidine	Pyrimidine	UTR3	rs1126579	CXCR2	3 Prime UTR Variant	NM_001168298:c.*127T>C;NM_001557:c.*127T>C	0.441176	0.210805	0.592	0	0	0.17969	0.728614
15	75012985	75012985	T	C	Pyrimidine	Pyrimidine	exonic	rs1048943	CYP1A1	Missense Variant	CYP1A1:NM_001319216:exon6:c.1297A>G:p.I433V,CYP1A1:NM_000499:exon7:c.1384A>G:p.I462V,CYP1A1:NM_001319217:exon7:c.1384A>G:p.I462V	0.0490196	0.0529661	0.1016	0	0	0.000576622	0.284617
2	38298203	38298203	C	G	Pyrimidine	purine	exonic	rs1056836	CYP1B1	Missense Variant	CYP1B1:NM_000104:exon3:c.1294G>C:p.V432L	0.656863	0.584746	0.6172	0	0	0.358787	0.885844
2	38302177	38302177	C	A	Pyrimidine	purine	exonic	rs1056827	CYP1B1	Missense Variant	CYP1B1:NM_000104:exon2:c.355G>T:p.A119S	0.401961	0.210805	0.3235	0	0	0.152251	0.694904
2	38302390	38302390	G	C	purine	Pyrimidine	exonic	rs10012	CYP1B1	Missense Variant	CYP1B1:NM_000104:exon2:c.142C>G:p.R48G	0.372549	0.244703	0.3189	0	0	0.132732	0.668542
10	96541616	96541616	G	A	purine	purine	exonic	rs4244285	CYP2C19	Synonymous Variant	CYP2C19:NM_000769:exon5:c.681G>A:p.P227P	0.0490196	0.0688559	0.1749	0	0	0.000576622	0.284617
22	42524947	42524947	C	T	Pyrimidine	Pyrimidine	splicing	rs3892097	CYP2D6	Splice Acceptor Variant	NM_000106:exon4:c.506-1G>A;NM_001025161:exon3:c.353-1G>A	0.0980392	0.0932203	0.1384	0	0	0.00665881	0.361775
1	47279175	47279175	C	T	Pyrimidine	Pyrimidine	exonic	rs4646487	CYP4B1	Missense Variant	CYP4B1:NM_001319162:exon3:c.28C>T:p.R10W,CYP4B1:NM_001319163:exon3:c.28C>T:p.R10W,CYP4B1:NM_001319161:exon4:c.472C>T:p.R158W,CYP4B1:NM_000779:exon5:c.517C>T:p.R173W,CYP4B1:NM_001099772:exon5:c.517C>T:p.R173W	0.186275	0.115466	0.1483	0	0	0.0335125	0.476009
1	47280747	47280748	AT	-	purinePyrimidine	-	exonic;splicing	rs3215983	CYP4B1	Frameshift Variant	CYP4B1:NM_001319162:exon6:c.395_396del:p.D132fs,CYP4B1:NM_001319163:exon6:c.392_393del:p.D131fs,CYP4B1:NM_001319161:exon7:c.839_840del:p.D280fs,CYP4B1:NM_000779:exon8:c.881_882del:p.D294fs,CYP4B1:NM_001099772:exon8:c.884_885del:p.D295fs	0.107843	0.102754	0.1465	0	0	0.00872561	0.37568
1	47280859	47280859	G	A	purine	purine	exonic	rs2297810	CYP4B1	Missense Variant	CYP4B1:NM_001319162:exon6:c.507G>A:p.M169I,CYP4B1:NM_001319163:exon6:c.504G>A:p.M168I,CYP4B1:NM_001319161:exon7:c.951G>A:p.M317I,CYP4B1:NM_000779:exon8:c.993G>A:p.M331I,CYP4B1:NM_001099772:exon8:c.996G>A:p.M332I	0.137255	0.120763	0.1916	0	0	0.0164197	0.415314
1	112309123	112309123	C	A	Pyrimidine	purine	exonic	rs197414	DDX20	Missense Variant	DDX20:NM_007204:exon11:c.2077C>A:p.R693S	0.0980392	0.0942797	0.1291	0	0	0.00665881	0.361775
7	55249063	55249063	G	A	purine	purine	exonic	rs1050171	EGFR	Missense Variant	EGFR:NM_001346941:exon14:c.1560G>A:p.Q520Q,EGFR:NM_001346897:exon19:c.2226G>A:p.Q742Q,EGFR:NM_001346899:exon19:c.2226G>A:p.Q742Q,EGFR:NM_001346898:exon20:c.2361G>A:p.Q787Q,EGFR:NM_001346900:exon20:c.2202G>A:p.Q734Q,EGFR:NM_005228:exon20:c.2361G>A:p.Q787Q	0.598039	0.537076	0.5214	0	0	0.305096	0.847749
19	45854919	45854919	T	G	Pyrimidine	purine	exonic	rs13181	ERCC2	Missense Variant	ERCC2:NM_000400:exon23:c.2251A>C:p.K751Q	0.411765	0.384534	0.3245	0	0	0.158961	0.703484
19	45867259	45867259	C	T	Pyrimidine	Pyrimidine	exonic	rs1799793	ERCC2	Missense Variant	ERCC2:NM_001130867:exon9:c.862G>A:p.D288N,ERCC2:NM_000400:exon10:c.934G>A:p.D312N	0.362745	0.355932	0.2859	0	0	0.126433	0.659542
19	45868309	45868309	T	G	Pyrimidine	purine	exonic	rs238406	ERCC2	synonymous Variant	ERCC2:NM_001130867:exon5:c.396A>C:p.R132R,ERCC2:NM_000400:exon6:c.468A>C:p.R156R	0.617647	0.532839	0.5869	0	0	0.322565	0.860865
10	50667105	50667105	T	C	Pyrimidine	Pyrimidine	exonic	rs2228529	ERCC6	Missense Variant	ERCC6:NM_000124:exon21:c.4238A>G:p.Q1413R,ERCC6:NM_001346440:exon21:c.4238A>G:p.Q1413R	0.264706	0.254237	0.2143	0	0	0.0696002	0.563152
10	50678317	50678317	C	G	Pyrimidine	purine	exonic	rs4253211	ERCC6	Missense Variant	ERCC6:NM_000124:exon18:c.3689G>C:p.R1230P,ERCC6:NM_001346440:exon18:c.3689G>C:p.R1230P	0.0686275	0.0826271	0.07035	0	0	0.00213145	0.317334
10	50678717	50678717	T	C	Pyrimidine	Pyrimidine	exonic	rs2228526	ERCC6	Missense Variant	ERCC6:NM_000124:exon18:c.3289A>G:p.M1097V,ERCC6:NM_001346440:exon18:c.3289A>G:p.M1097V	0.264706	0.254237	0.2148	0	0	0.0696002	0.563152
10	50732280	50732280	C	T	Pyrimidine	Pyrimidine	exonic	rs2228528	ERCC6	Missense Variant	ERCC6:NM_000124:exon5:c.1196G>A:p.G399D,ERCC6:NM_001277058:exon5:c.1196G>A:p.G399D,ERCC6:NM_001277059:exon5:c.1196G>A:p.G399D,ERCC6:NM_001346440:exon5:c.1196G>A:p.G399D	0.196078	0.161017	0.1997	0	0	0.0374835	0.487501
3	49394834	49394834	G	A	purine	purine	exonic	rs1050450	GPX1	Missense Variant	GPX1:NM_001329455:exon2:c.461C>T:p.P154L	0.333333	0.277542	0.282	0	0	0.10818	0.63188
1	110282972	110282972	G	T	purine	Pyrimidine	UTR5	rs1332018	GSTM3	Non Coding Transcript Variant	NM_000849:c.-63C>A	0.519608	0.393008	0.6392	0	0	0.239265	0.791299
10	106022789	106022789	C	A	Pyrimidine	purine	exonic	rs4925	GSTO1	Missense Variant	GSTO1:NM_001191003:exon4:c.335C>A:p.A112D,GSTO1:NM_004832:exon4:c.419C>A:p.A140D	0.431373	0.32839	0.246	0	0	0.172681	0.720338
10	106039185	106039185	A	G	purine	purine	exonic	rs156697	GSTO2	Missense Variant	GSTO2:NM_001191014:exon3:c.340A>G:p.N114D,GSTO2:NM_183239:exon5:c.424A>G:p.N142D	0.401961	0.372881	0.3577	0	0	0.152251	0.694904
11	67352689	67352689	A	G	purine	purine	exonic	rs1695	GSTP1	Missense Variant	GSTP1:NM_000852:exon5:c.313A>G:p.I105V	0.303922	0.257415	0.3402	0	0	0.0909299	0.603177
14	77794283	77794283	T	C	Pyrimidine	Pyrimidine	exonic	rs1046428	GSTZ1	Missense Variant	GSTZ1:NM_001363703:exon5:c.248T>C:p.M83T,GSTZ1:NM_145870:exon5:c.245T>C:p.M82T,GSTZ1:NM_001312660:exon6:c.80T>C:p.M27T	0.823529	0.716102	0.8163	0	0	0.535681	0.970285
11	2016908	2016908	G	A	purine	purine	ncRNA_exonic	rs217727	H19	Non Coding Transcript Variant	.	0.127451	0.065678	0.2002	0	0	0.0136191	0.402416
11	2018853	2018853	G	A	purine	purine	ncRNA_exonic	rs2839698	H19	Non Coding Transcript Variant	.	0.568627	0.32839	0.4044	0	0	0.279662	0.827319
14	62207557	62207557	C	T	Pyrimidine	Pyrimidine	exonic	rs11549465	HIF1A	Missense Variant	HIF1A:NM_001243084:exon12:c.1816C>T:p.P606S,HIF1A:NM_001530:exon12:c.1744C>T:p.P582S,HIF1A:NM_181054:exon12:c.1744C>T:p.P582S	0.205882	0.185381	0.08608	0	0	0.0416205	0.498805
6	29798610	29798610	C	T	Pyrimidine	Pyrimidine	UTR3	rs1707	HLA-G	3 Prime UTR Variant	NM_001363567:c.*94C>T;NM_002127:c.*94C>T	0.529412	0.201271	0.8574	1	1	0.247148	0.798697
6	29798617	29798617	G	C	purine	Pyrimidine	UTR3	rs1710	HLA-G	3 Prime UTR Variant	NM_001363567:c.*101G>C;NM_002127:c.*101G>C	0.431373	0.150424	0.5169	1	0	0.172681	0.720338
6	29798634	29798634	C	A	Pyrimidine	purine	UTR3	rs17179101	HLA-G	3 Prime UTR Variant	NM_001363567:c.*118C>A;NM_002127:c.*118C>A	0.0196078	0.0169492	0.05206	0	0	3.03998e-06	0.22712
6	29798642	29798642	C	T	Pyrimidine	Pyrimidine	UTR3	rs17179108	HLA-G	3 Prime UTR Variant	NM_001363567:c.*126C>T;NM_002127:c.*126C>T	0.0588235	0.0222458	0.106	0	0	0.00120923	0.301362
6	29798749	29798749	C	G	Pyrimidine	purine	UTR3	rs1063320	HLA-G	3 Prime UTR Variant	NM_001363567:c.*233C>G;NM_002127:c.*233C>G	0.215686	0.0286017	0.516	1	1	0.0459169	0.509931
17	46669430	46669430	C	T	Pyrimidine	Pyrimidine	ncRNA_intronic	rs9299	HOXB-AS3	3 Prime UTR Variant	.	0.127451	0.195975	0.531	0	1	0.0136191	0.402416
19	10395683	10395683	A	G	purine	purine	exonic	rs5498	ICAM1	Missense Variant	ICAM1:NM_000201:exon6:c.1405A>G:p.K469E	0.470588	0.385593	0.4289	0	0	0.201303	0.752852
5	131995964	131995964	A	G	purine	purine	exonic	rs20541	IL13	Missense Variant	IL13:NM_002188:exon4:c.431A>G:p.Q144R	0.676471	0.674788	0.7239	0	0	0.377569	0.897684
16	28515228	28515228	A	C	purine	Pyrimidine	exonic	rs17855750	IL27	Missense Variant	IL27:NM_145659:exon2:c.175T>G:p.S59A	0.0490196	0.032839	0.06314	0	0	0.000576622	0.284617
16	27356203	27356203	A	G	purine	purine	exonic	rs1805010	IL4R	Missense Variant	IL4R:NM_001257406:exon4:c.223A>G:p.I75V,IL4R:NM_000418:exon5:c.223A>G:p.I75V,IL4R:NM_001257407:exon5:c.178A>G:p.I60V	0.392157	0.434322	0.4477	0	0	0.145642	0.686222
16	27374180	27374180	T	C	Pyrimidine	Pyrimidine	exonic	rs1805015	IL4R	Missense Variant	IL4R:NM_001257406:exon10:c.1507T>C:p.S503P,IL4R:NM_001257997:exon10:c.1027T>C:p.S343P,IL4R:NM_000418:exon11:c.1507T>C:p.S503P,IL4R:NM_001257407:exon11:c.1462T>C:p.S488P	0.0980392	0.133475	0.1652	0	0	0.00665881	0.361775
16	27374400	27374400	A	G	purine	purine	exonic	rs1801275	IL4R	Missense Variant	IL4R:NM_001257406:exon10:c.1727A>G:p.Q576R,IL4R:NM_001257997:exon10:c.1247A>G:p.Q416R,IL4R:NM_000418:exon11:c.1727A>G:p.Q576R,IL4R:NM_001257407:exon11:c.1682A>G:p.Q561R	0.0980392	0.162076	0.2584	0	0	0.00665881	0.361775
10	131506192	131506192	C	T	Pyrimidine	Pyrimidine	exonic	rs1803965	MGMT	Synonymous Variant	MGMT:NM_002412:exon3:c.252C>T:p.L84L	0.0980392	0.102754	0.132	0	0	0.00665881	0.361775
10	131506283	131506283	C	T	Pyrimidine	Pyrimidine	exonic	rs12917	MGMT	Missense Variant	MGMT:NM_002412:exon3:c.343C>T:p.L115F	0.0980392	0.111229	0.1431	0	0	0.00665881	0.361775
5	159912418	159912418	C	G	Pyrimidine	purine	ncRNA_exonic	rs2910164	MIR146A;MIR3142HG	Non Coding Transcript Variant	.	0.627451	0.470339	0.7122	0	0	0.331458	0.867268
12	54385599	54385599	C	T	Pyrimidine	Pyrimidine	ncRNA_exonic	rs11614913	MIR196A2	Non Coding Transcript Variant	.	0.27451	0.212924	0.388	0	0	0.0747451	0.573357
20	33578251	33578251	A	G	purine	purine	ncRNA_exonic	rs3746444	MIR499A;MIR499B	Non Coding Transcript Variant	.	0.294118	0.236229	0.1943	0	0	0.0854131	0.593365
11	102584104	102584104	T	G	Pyrimidine	purine	exonic	rs35866072	MMP8	Missense Variant	MMP8:NM_002424:exon10:c.1379A>C:p.K460T,MMP8:NM_001304441:exon11:c.1310A>C:p.K437T,MMP8:NM_001304442:exon11:c.1310A>C:p.K437T	0.147059	0.0836864	0.06412	0	0	0.0194402	0.427934
11	102593248	102593248	T	C	Pyrimidine	Pyrimidine	exonic	rs1940475	MMP8	Missense Variant	MMP8:NM_002424:exon2:c.259A>G:p.K87E,MMP8:NM_001304441:exon3:c.190A>G:p.K64E,MMP8:NM_001304442:exon3:c.190A>G:p.K64E	0.539216	0.529661	0.5426	0	0	0.255129	0.805999
20	44640225	44640225	A	G	purine	purine	exonic	rs17576	MMP9	Missense Variant	MMP9:NM_004994:exon6:c.836A>G:p.Q279R	0.333333	0.326271	0.3888	0	0	0.10818	0.63188
20	44642406	44642406	G	C	purine	Pyrimidine	exonic	rs2250889	MMP9	Missense Variant	MMP9:NM_004994:exon10:c.1721G>C:p.R574P	0.921569	0.809322	0.8789	0	0	0.667334	0.996649
20	44643111	44643111	G	A	purine	purine	exonic;splicing	rs17577	MMP9	Missense Variant	MMP9:NM_004994:exon12:c.2003G>A:p.R668Q	0.166667	0.144068	0.1599	0	0	0.0260973	0.452419
1	11850927	11850927	C	T	Pyrimidine	Pyrimidine	exonic	rs2274976	MTHFR	Missense Variant	MTHFR:NM_001330358:exon12:c.1904G>A:p.R635Q,MTHFR:NM_005957:exon12:c.1781G>A:p.R594Q	0.00980392	0.0201271	0.05384	0	0	7.48613e-09	0.203335
1	11854476	11854476	T	G	Pyrimidine	purine	exonic	rs1801131	MTHFR	Missense Variant	MTHFR:NM_001330358:exon8:c.1409A>C:p.E470A,MTHFR:NM_005957:exon8:c.1286A>C:p.E429A	0.431373	0.28072	0.2858	0	0	0.172681	0.720338
1	11856378	11856378	G	A	purine	purine	exonic	rs1801133	MTHFR	Missense Variant	MTHFR:NM_001330358:exon5:c.788C>T:p.A263V,MTHFR:NM_005957:exon5:c.665C>T:p.A222V	0.323529	0.326271	0.3085	0	0	0.102316	0.622431
1	237048500	237048500	A	G	purine	purine	exonic	rs1805087	MTR	Missense Variant	MTR:NM_001291939:exon25:c.2603A>G:p.D868G,MTR:NM_001291940:exon25:c.1535A>G:p.D512G,MTR:NM_000254:exon26:c.2756A>G:p.D919G	0.245098	0.200212	0.204	0	0	0.0597061	0.54232
5	7870973	7870973	A	G	purine	purine	exonic	rs1801394	MTRR	Missense Variant	MTRR:NM_002454:exon2:c.66A>G:p.I22M,MTRR:NM_024010:exon2:c.147A>G:p.I49M	0.303922	0.331568	0.4654	0	0	0.0909299	0.603177
5	7878179	7878179	C	T	Pyrimidine	Pyrimidine	exonic	rs1532268	MTRR	Missense Variant	MTRR:NM_002454:exon5:c.524C>T:p.S175L,MTRR:NM_024010:exon5:c.605C>T:p.S202L	0.421569	0.352754	0.3112	0	0	0.165772	0.711961
3	169492101	169492101	C	T	Pyrimidine	Pyrimidine	exonic	rs10936599	MYNN	Missense Variant	MYNN:NM_001185119:exon1:c.18C>T:p.H6H,MYNN:NM_018657:exon2:c.18C>T:p.H6H,MYNN:NM_001185118:exon3:c.18C>T:p.H6H	0.22549	0.220339	0.2834	0	0	0.0503668	0.520888
8	18080116	18080116	G	A	purine	purine	exonic	rs4986782	NAT1	Missense Variant	NAT1:NM_001160174:exon1:c.560G>A:p.R187Q,NAT1:NM_000662:exon3:c.560G>A:p.R187Q,NAT1:NM_001160171:exon4:c.560G>A:p.R187Q,NAT1:NM_001160173:exon4:c.560G>A:p.R187Q,NAT1:NM_001160176:exon4:c.746G>A:p.R249Q,NAT1:NM_001160170:exon5:c.560G>A:p.R187Q,NAT1:NM_001160172:exon5:c.560G>A:p.R187Q,NAT1:NM_001160175:exon5:c.746G>A:p.R249Q,NAT1:NM_001160179:exon5:c.560G>A:p.R187Q,NAT1:NM_001291962:exon6:c.746G>A:…	0.00980392	0.00847458	0.01475	0	0	7.48613e-09	0.203335
8	18257795	18257795	C	T	Pyrimidine	Pyrimidine	exonic	rs1041983	NAT2	Synonymous Variant	NAT2:NM_000015:exon2:c.282C>T:p.Y94Y	0.411765	0.324153	0.3436	0	0	0.158961	0.703484
8	18257854	18257854	T	C	Pyrimidine	Pyrimidine	exonic	rs1801280	NAT2	Missense Variant	NAT2:NM_000015:exon2:c.341T>C:p.I114T	0.431373	0.361229	0.381	0	0	0.172681	0.720338
8	18257994	18257994	C	T	Pyrimidine	Pyrimidine	exonic	rs1799929	NAT2	Synonymous Variant	NAT2:NM_000015:exon2:c.481C>T:p.L161L	0.382353	0.336864	0.3613	0	0	0.139135	0.677435
8	18258103	18258103	G	A	purine	purine	exonic	rs1799930	NAT2	Missense Variant	NAT2:NM_000015:exon2:c.590G>A:p.R197Q	0.382353	0.272246	0.2725	0	0	0.139135	0.677435
8	18258316	18258316	G	A	purine	purine	exonic	rs1208	NAT2	Missense Variant	NAT2:NM_000015:exon2:c.803G>A:p.R268K	0.578431	0.494703	0.6168	0	0	0.288039	0.834228
8	18258370	18258370	G	A	purine	purine	exonic	rs1799931	NAT2	Missense Variant	NAT2:NM_000015:exon2:c.857G>A:p.G286E	0.0196078	0.0413136	0.05559	0	0	3.03998e-06	0.22712
8	90990479	90990479	C	G	Pyrimidine	purine	exonic	rs1805794	NBN	Missense Variant	NBN:NM_002485:exon5:c.553G>C:p.E185Q,NBN:NM_001024688:exon6:c.307G>C:p.E103Q	0.254902	0.347458	0.3434	0	0	0.0645859	0.552808
14	35871093	35871093	C	T	Pyrimidine	Pyrimidine	UTR3	rs696	NFKBIA	3 Prime UTR Variant	NM_020529:c.*126G>A	0.0196078	0.148305	0.4574	0	1	3.03998e-06	0.22712
7	150696111	150696111	T	G	Pyrimidine	purine	exonic	rs1799983	NOS3	Missense Variant	NOS3:NM_001160109:exon7:c.894T>G:p.D298E,NOS3:NM_001160110:exon7:c.894T>G:p.D298E,NOS3:NM_001160111:exon7:c.894T>G:p.D298E,NOS3:NM_000603:exon8:c.894T>G:p.D298E	0.823529	0.627119	0.7521	0	0	0.535681	0.970285
16	69745145	69745145	G	A	purine	purine	exonic	rs1800566	NQO1	Missense Variant	NQO1:NM_001286137:exon4:c.343C>T:p.P115S,NQO1:NM_001025433:exon5:c.457C>T:p.P153S,NQO1:NM_001025434:exon5:c.445C>T:p.P149S,NQO1:NM_000903:exon6:c.559C>T:p.P187S	0.254902	0.192797	0.2468	0	0	0.0645859	0.552808
3	9798773	9798773	C	G	Pyrimidine	purine	exonic	rs1052133	OGG1	Missense Variant	OGG1:NM_001354649:exon5:c.644C>G:p.S215C,OGG1:NM_002542:exon7:c.977C>G:p.S326C,OGG1:NM_016820:exon7:c.994C>G:p.P332A	0.333333	0.258475	0.268	0	0	0.10818	0.63188
1	226555302	226555302	A	G	purine	purine	exonic	rs1136410	PARP1	Missense Variant	PARP1:NM_001618:exon17:c.2285T>C:p.V762A	0.156863	0.113347	0.2073	0	0	0.0226695	0.440296
19	44081059	44081059	-	GGCC	-	Not applicable	UTR5	rs3213239	PINLYP	upstream_gene_variant	NM_001193621:c.-285_-284insGGCC	0.411765	0.135593	0.6146	1	0	0.158961	0.703484
19	44081288	44081288	A	G	purine	purine	UTR5	rs2682585	PINLYP	upstream_gene_variant	NM_001193621:c.-56A>G	0.852941	0.652542	0.8131	0	0	0.572066	0.98056
15	89859994	89859994	C	A	Pyrimidine	purine	exonic	rs3087374	POLG	Missense Variant	POLG:NM_001126131:exon23:c.3708G>T:p.Q1236H,POLG:NM_002693:exon23:c.3708G>T:p.Q1236H	0.0784314	0.0900424	0.06214	0	0	0.00335067	0.332666
7	94937446	94937446	T	C	Pyrimidine	Pyrimidine	exonic	rs662	PON1	Missense Variant	PON1:NM_000446:exon6:c.575A>G:p.Q192R	0.22549	0.28072	0.3816	0	0	0.0503668	0.520888
7	75615006	75615006	C	T	Pyrimidine	Pyrimidine	exonic	rs1057868	POR	Missense Variant	POR:NM_000941:exon13:c.1508C>T:p.A503V,POR:NM_001367562:exon14:c.1508C>T:p.A503V	0.294118	0.268008	0.3019	0	0	0.0854131	0.593365
8	143761931	143761931	C	T	Pyrimidine	Pyrimidine	UTR5	rs2294008	PSCA	Intron Variant	NM_005672:c.-26C>T	0.529412	0.418432	0.4595	0	0	0.247148	0.798697
3	141011630	141011630	C	T	Pyrimidine	Pyrimidine	exonic	rs3210458	PXYLP1	Missense Variant	PXYLP1:NM_001037172:exon6:c.1026C>T:p.F342F,PXYLP1:NM_001282728:exon7:c.912C>T:p.F304F,PXYLP1:NM_152282:exon8:c.1026C>T:p.F342F	0.117647	0.131356	0.08363	0	0	0.0110501	0.389214
15	40987528	40987528	G	C	purine	Pyrimidine	UTR5	rs1801320	RAD51	Intron Variant	NM_133487:c.-3429G>C;NM_002875:c.-3429G>C;NM_001164270:c.-3429G>C	0.0196078	0	0.1266	1	0	3.03998e-06	0.22712
11	36597313	36597313	A	G	purine	purine	exonic	rs2227973	RAG1	Missense Variant	RAG1:NM_000448:exon2:c.2459A>G:p.K820R	0.205882	0.153602	0.1883	0	0	0.0416205	0.498805
14	73029178	73029178	G	A	purine	purine	UTR3	rs2074647	RGS6	3 Prime UTR Variant	NM_001204423:c.*3G>A;NM_001204424:c.*3G>A;NM_001204416:c.*3G>A;NM_004296:c.*3G>A;NM_001204420:c.*3G>A;NM_001204419:c.*3G>A	0.0784314	0.128178	0.0906	0	0	0.00335067	0.332666
X	53457622	53457622	T	C	Pyrimidine	Pyrimidine	exonic	rs1264013	RIBC1	Synonymous Variant	RIBC1:NM_001267053:exon6:c.597T>C:p.T199T,RIBC1:NM_001031745:exon7:c.942T>C:p.T314T	0.666667	0.550847	0.5318	0	0	0.36812	0.89182
1	160580015	160580015	A	G	purine	purine	UTR3	rs1061217	SLAMF1	Non Coding Transcript Variant	NM_003037:c.*523T>C;NM_001330754:c.*540T>C	0.509804	0.284958	3.191e-05	0	1	0.231479	0.783803
18	43319519	43319519	G	A	purine	purine	exonic	rs1058396	SLC14A1	Missense Variant	SLC14A1:NM_001308279:exon6:c.442G>A:p.D148N,SLC14A1:NM_001146037:exon7:c.1006G>A:p.D336N,SLC14A1:NM_001308278:exon7:c.523G>A:p.D175N,SLC14A1:NM_015865:exon8:c.838G>A:p.D280N,SLC14A1:NM_001128588:exon9:c.1006G>A:p.D336N,SLC14A1:NM_001146036:exon9:c.838G>A:p.D280N	0.470588	0.42161	0.4661	0	0	0.201303	0.752852
1	43408966	43408966	G	A	purine	purine	exonic	rs1385129	SLC2A1	Synonymous Variant	SLC2A1:NM_006516:exon2:c.45C>T:p.A15A	0.22549	0.192797	0.2386	0	0	0.0503668	0.520888
12	21329738	21329738	A	G	purine	purine	exonic	rs2306283	SLCO1B1	Missense Variant	SLCO1B1:NM_006446:exon5:c.388A>G:p.N130D	0.431373	0.290254	0.4799	0	0	0.172681	0.720338
6	160113872	160113872	A	G	purine	purine	exonic	rs4880	SOD2	Missense Variant	SOD2:NM_000636:exon2:c.47T>C:p.V16A,SOD2:NM_001024465:exon2:c.47T>C:p.V16A,SOD2:NM_001024466:exon2:c.47T>C:p.V16A,SOD2:NM_001322814:exon2:c.47T>C:p.V16A,SOD2:NM_001322815:exon2:c.47T>C:p.V16A,SOD2:NM_001322816:exon2:c.47T>C:p.V16A	0.411765	0.378178	0.4823	0	0	0.158961	0.703484
14	20852267	20852267	C	T	Pyrimidine	Pyrimidine	exonic	rs2228041	TEP1	Missense Variant	TEP1:NM_001319035:exon22:c.3140G>A:p.R1047Q,TEP1:NM_007110:exon24:c.3464G>A:p.R1155Q	0.0882353	0.0646186	0.05024	0	0	0.00486303	0.347456
14	20876253	20876253	A	G	purine	purine	exonic	rs1760897	TEP1	Missense Variant	TEP1:NM_001319035:exon2:c.346T>C:p.S116P,TEP1:NM_007110:exon2:c.346T>C:p.S116P	0.323529	0.305085	0.3337	0	0	0.102316	0.622431
5	1294086	1294086	C	T	Pyrimidine	Pyrimidine	exonic	rs2736098	TERT	Synonymous Variant	TERT:NM_001193376:exon2:c.915G>A:p.A305A,TERT:NM_198253:exon2:c.915G>A:p.A305A	0.333333	0.240466	0.2754	0	0	0.10818	0.63188
19	41847860	41847860	G	A	purine	purine	exonic	rs1800472	TGFB1	Missense Variant	TGFB1:NM_000660:exon5:c.788C>T:p.T263I	0.0784314	0.0582627	0.02553	0	0	0.00335067	0.332666
19	41858876	41858876	C	G	Pyrimidine	purine	exonic	rs1800471	TGFB1	Missense Variant	TGFB1:NM_000660:exon1:c.74G>C:p.R25P	0.107843	0.0529661	0.05796	0	0	0.00872561	0.37568
19	41858921	41858921	G	A	purine	purine	exonic	rs1800470	TGFB1	Missense Variant	TGFB1:NM_000660:exon1:c.29C>T:p.P10L	0.460784	0.42161	0.5616	0	0	0.194001	0.744871
9	101867538	101867546	GGCGGCGGC	-	purinepurinePyrimidinepurinepurinePyrimidinepurinepurinePyrimidine	-	exonic	rs11466445	TGFBR1	Inframe Deletion	TGFBR1:NM_001130916:exon1:c.51_59del:p.17_20del,TGFBR1:NM_001306210:exon1:c.51_59del:p.17_20del,TGFBR1:NM_004612:exon1:c.51_59del:p.17_20del	0.0588235	0.0148305		0		0.00120923	0.301362
9	101911656	101911656	A	G	purine	purine	UTR3	rs868	TGFBR1	3 Prime UTR Variant	NM_001306210:c.*69A>G;NM_001130916:c.*69A>G;NM_004612:c.*69A>G	0.176471	0.118644	0.1735	0	0	0.0297145	0.464319
4	187004217	187004217	C	T	Pyrimidine	Pyrimidine	exonic	rs3775290	TLR3	Missense Variant	TLR3:NM_003265:exon4:c.1377C>T:p.F459F	0.264706	0.207627	0.2987	0	0	0.0696002	0.563152
9	120475602	120475602	C	T	Pyrimidine	Pyrimidine	exonic	rs4986791	TLR4	Missense Variant	TLR4:NM_138557:exon2:c.596C>T:p.T199I,TLR4:NM_138554:exon3:c.1196C>T:p.T399I,TLR4:NM_003266:exon4:c.1076C>T:p.T359I	0.0196078	0.0116525	0.05603	0	0	3.03998e-06	0.22712
3	52256697	52256697	C	T	Pyrimidine	Pyrimidine	exonic	rs352140	TLR9	Synonymous Variant	TLR9:NM_017442:exon2:c.1635G>A:p.P545P	0.5	0.442797	0.4907	0	0	0.223789	0.776211
8	23058220	23058220	T	G	Pyrimidine	purine	exonic	rs20576	TNFRSF10A	Missense Variant	TNFRSF10A:NM_003844:exon5:c.683A>C:p.E228A	0.166667	0.20339	0.1501	0	0	0.0260973	0.452419
17	7579472	7579472	G	C	purine	Pyrimidine	exonic	rs1042522	TP53	Missense Variant	TP53:NM_001126118:exon3:c.98C>G:p.P33R,TP53:NM_000546:exon4:c.215C>G:p.P72R,TP53:NM_001126112:exon4:c.215C>G:p.P72R,TP53:NM_001126113:exon4:c.215C>G:p.P72R,TP53:NM_001126114:exon4:c.215C>G:p.P72R,TP53:NM_001276695:exon4:c.98C>G:p.P33R,TP53:NM_001276696:exon4:c.98C>G:p.P33R,TP53:NM_001276760:exon4:c.98C>G:p.P33R,TP53:NM_001276761:exon4:c.98C>G:p.P33R	0.637255	0.612288	0.6629	0	0	0.340458	0.873567
2	234545861	234545861	C	T	Pyrimidine	Pyrimidine	exonic	rs17854828	UGT1A10	Synonymous Variant	UGT1A10:NM_019075:exon1:c.693C>T:p.A231A	0.0784314	0.0677966	0.1265	0	0	0.00335067	0.332666
2	234601669	234601669	T	G	Pyrimidine	purine	exonic	rs6759892	UGT1A6	Missense Variant	UGT1A6:NM_001072:exon1:c.19T>G:p.S7A	0.431373	0.407839	0.3871	0	0	0.172681	0.720338
2	234601965	234601965	A	G	purine	purine	exonic	rs1105880	UGT1A6	Synonymous Variant	UGT1A6:NM_001072:exon1:c.315A>G:p.L105L	0.431373	0.386653	0.3502	0	0	0.172681	0.720338
2	234602277	234602277	G	T	purine	Pyrimidine	exonic	rs17863783	UGT1A6	Synonymous Variant	UGT1A6:NM_001072:exon1:c.627G>T:p.V209V	0.0196078	0.0233051	0.03939	0	0	3.03998e-06	0.22712
4	69964338	69964338	T	C	Pyrimidine	Pyrimidine	exonic	rs7439366	UGT2B7	Missense Variant	UGT2B7:NM_001074:exon2:c.802T>C:p.Y268H,UGT2B7:NM_001330719:exon2:c.802T>C:p.Y268H,UGT2B7:NM_001349568:exon3:c.55T>C:p.Y19H	0.656863	0.369703	0.5636	0	0	0.358787	0.885844
12	48238757	48238757	A	G	purine	purine	exonic	rs731236	VDR	Synonymous Variant	VDR:NM_000376:exon10:c.1056T>C:p.I352I,VDR:NM_001017536:exon10:c.1206T>C:p.I402I,VDR:NM_001017535:exon11:c.1056T>C:p.I352I	0.372549	0.354873	0.3275	0	0	0.132732	0.668542
6	43738977	43738977	C	T	Pyrimidine	Pyrimidine	exonic	rs25648	VEGFA	Synonymous Variant	VEGFA:NM_001025366:exon1:c.534C>T:p.S178S,VEGFA:NM_001025367:exon1:c.534C>T:p.S178S,VEGFA:NM_001025368:exon1:c.534C>T:p.S178S,VEGFA:NM_001025369:exon1:c.534C>T:p.S178S,VEGFA:NM_001025370:exon1:c.534C>T:p.S178S,VEGFA:NM_001033756:exon1:c.534C>T:p.S178S,VEGFA:NM_001171622:exon1:c.534C>T:p.S178S,VEGFA:NM_001204385:exon1:c.534C>T:p.S178S,VEGFA:NM_003376:exon1:c.534C>T:p.S178S	0.147059	0.118644	0.1535	0	0	0.0194402	0.427934
6	43752536	43752536	C	T	Pyrimidine	Pyrimidine	UTR3	rs3025039	VEGFA	3 Prime UTR Variant	NM_003376:c.*237C>T;NM_001171623:c.*237C>T;NM_001171622:c.*237C>T;NM_001171630:c.*237C>T;NM_001171629:c.*171C>T;NM_001171627:c.*253C>T;NM_001171626:c.*237C>T;NM_001171625:c.*237C>T;NM_001171624:c.*237C>T;NM_001171628:c.*237C>T;NM_001204384:c.*237C>T;NM_001204385:c.*237C>T;NM_001317010:c.*171C>T;NM_001033756:c.*171C>T;NM_001025369:c.*253C>T;NM_001025370:c.*237C>T;NM_001025368:c.*237C>T;NM_00102536…	0.137255	0.0614407	0.1345	0	0	0.0164197	0.415314
3	14187449	14187449	G	T	purine	Pyrimidine	exonic	rs2228001	XPC	Missense Variant	XPC:NM_001354726:exon15:c.2236C>A:p.Q746K,XPC:NM_001354727:exon16:c.2809C>A:p.Q937K,XPC:NM_001354729:exon16:c.2797C>A:p.Q933K,XPC:NM_001354730:exon16:c.2569C>A:p.Q857K,XPC:NM_004628:exon16:c.2815C>A:p.Q939K	0.480392	0.420551	0.6359	0	0	0.208701	0.760735
3	14199887	14199887	G	A	purine	purine	exonic	rs2228000	XPC	Missense Variant	XPC:NM_001354726:exon8:c.917C>T:p.A306V,XPC:NM_001354727:exon9:c.1496C>T:p.A499V,XPC:NM_001354729:exon9:c.1478C>T:p.A493V,XPC:NM_001354730:exon9:c.1496C>T:p.A499V,XPC:NM_004628:exon9:c.1496C>T:p.A499V	0.22549	0.179025	0.2411	0	0	0.0503668	0.520888
19	44047550	44047550	T	C	Pyrimidine	Pyrimidine	exonic	rs3547	XRCC1	Missense Variant	XRCC1:NM_006297:exon17:c.1896A>G:p.Q632Q	0.686275	0.590042	0.6402	0	0	0.387136	0.903435
19	44055726	44055726	T	C	Pyrimidine	Pyrimidine	exonic;splicing	rs25487	XRCC1	Missense Variant	XRCC1:NM_006297:exon10:c.1196A>G:p.Q399R	0.666667	0.632415	0.685	0	0	0.36812	0.89182
19	44056412	44056412	C	T	Pyrimidine	Pyrimidine	exonic	rs25489	XRCC1	Missense Variant	XRCC1:NM_006297:exon9:c.839G>A:p.R280H	0.0882353	0.0911017	0.06915	0	0	0.00486303	0.347456
19	44057227	44057227	T	C	Pyrimidine	Pyrimidine	exonic	rs915927	XRCC1	Synonymous Variant	XRCC1:NM_006297:exon7:c.618A>G:p.P206P	0.401961	0.314619	0.3724	0	0	0.152251	0.694904
19	44057574	44057574	G	A	purine	purine	exonic	rs1799782	XRCC1	Missense Variant	XRCC1:NM_006297:exon6:c.580C>T:p.R194W	0.0882353	0.0752119	0.09201	0	0	0.00486303	0.347456
19	44079611	44079611	G	A	purine	purine	UTR5	rs2307187	XRCC1	5 Prime UTR Variant	NM_006297:c.-1C>T	0.0784314	0.0508475	0.01514	0	0	0.00335067	0.332666
19	44079687	44079687	G	A	purine	purine	UTR5	rs3213245	XRCC1	upstream_gene_variant	NM_006297:c.-77C>T	0.607843	0.458686	0.6435	0	0	0.313778	0.854358
7	152346007	152346007	C	T	Pyrimidine	Pyrimidine	exonic	rs3218536	XRCC2	Missense Variant	XRCC2:NM_005431:exon3:c.563G>A:p.R188H	0.0882353	0.0741525	0.06206	0	0	0.00486303	0.347456
14	104165753	104165753	G	A	purine	purine	exonic	rs861539	XRCC3	Missense Variant	XRCC3:NM_001100118:exon7:c.722C>T:p.T241M,XRCC3:NM_001100119:exon8:c.722C>T:p.T241M,XRCC3:NM_005432:exon8:c.722C>T:p.T241M	0.352941	0.34428	0.2904	0	0	0.120241	0.650433
14	104179267	104179267	T	C	Pyrimidine	Pyrimidine	splicing	rs1799794	XRCC3	Intron Variant	.	0.00980392	0.00423729	0.2219	0	1	7.48613e-09	0.203335
5	82648943	82648943	G	A	purine	purine	splicing	rs1805377	XRCC4	Splice Acceptor Variant	NM_022406:exon8:c.894-1G>A;NM_001318012:exon8:c.894-1G>A	0.176471	0.129237	0.2291	0	0	0.0297145	0.464319
19	52468203	52468203	T	A	Pyrimidine	purine	exonic	rs2278415	ZNF350	Missense Variant	ZNF350:NM_021632:exon5:c.1503A>T:p.R501S	0.196078	0.100636	0.1559	0	0	0.0374835	0.487501
13	103513944	103513944	A	G	purine	purine	exonic	rs1047769	BIVM-ERCC5;ERCC5	Missense Variant	ERCC5:NM_000123:exon7:c.760A>G:p.M254V,BIVM-ERCC5:NM_001204425:exon15:c.2122A>G:p.M708V	0.0392157	0.0434322	0.02892	0	0	0.000206831	0.266905
14	104165927	104165927	T	C	Pyrimidine	Pyrimidine	intronic	rs1799796	KLC1;XRCC3	Intron Variant	.	0.205882	0.194915	0	0	1	0.0416205	0.498805
9	110081018	110081018	A	G	purine	purine	intronic	rs1805335	RAD23B	Intron Variant	.	0.607843	0.448093	4.051e-06	0	1	0.313778	0.854358
5	176516631	176516631	G	A	purine	purine	exonic	rs1966265	FGFR4	Missense Variant	FGFR4:NM_022963:exon1:c.28G>A:p.V10I,FGFR4:NM_001291980:exon2:c.28G>A:p.V10I,FGFR4:NM_001354984:exon2:c.28G>A:p.V10I,FGFR4:NM_002011:exon2:c.28G>A:p.V10I,FGFR4:NM_213647:exon2:c.28G>A:p.V10I	0.186275	0.0911017	0.2404	0	0	0.0335125	0.476009
14	20837033	20837033	T	C	Pyrimidine	Pyrimidine	exonic	rs2104978	TEP1	Missense Variant	TEP1:NM_001319035:exon52:c.7361A>G:p.H2454R,TEP1:NM_007110:exon54:c.7685A>G:p.H2562R	0.0784314	0.0614407	0.052	0	0	0.00335067	0.332666
14	20864049	20864049	A	G	purine	purine	exonic	rs2228026	TEP1	Synonymous Variant	TEP1:NM_001319035:exon9:c.1395T>C:p.I465I,TEP1:NM_007110:exon11:c.1719T>C:p.I573I	0.0784314	0.0667373	0.04609	0	0	0.00335067	0.332666
14	20845521	20845521	A	C	purine	Pyrimidine	exonic	rs2229101	TEP1	Synonymous Variant	TEP1:NM_001319035:exon39:c.5682T>G:p.L1894L,TEP1:NM_007110:exon41:c.6006T>G:p.L2002L	0.0980392	0.0677966	0.05987	0	0	0.00665881	0.361775
14	20846521	20846521	A	T	purine	Pyrimidine	intronic	rs2297615	TEP1	Intron Variant	.	0.235294	0.195975	0.2527	0	0	0.0549649	0.531682
22	24125689	24125689	T	C	Pyrimidine	Pyrimidine	exonic	rs28382575	MMP11	Synonymous Variant	MMP11:NM_005940:exon8:c.1425T>C:p.P475P	0.00980392	0.00741525	0.02079	0	0	7.48613e-09	0.203335
5	176520243	176520243	G	A	purine	purine	exonic	rs351855	FGFR4	Missense Variant	FGFR4:NM_001354984:exon9:c.1162G>A:p.G388R,FGFR4:NM_002011:exon9:c.1162G>A:p.G388R,FGFR4:NM_213647:exon9:c.1162G>A:p.G388R	0.205882	0.238347	0.3211	0	0	0.0416205	0.498805
22	24121378	24121378	C	T	Pyrimidine	Pyrimidine	exonic	rs738792	MMP11	Missense Variant	MMP11:NM_005940:exon2:c.113C>T:p.A38V	0.911765	0.724576	0.8344	0	0	0.652544	0.995137
		Legend:
		1= yes = statistically significant difference
		0 = No = no difference
		CI : confidence interval
		LL : lower limit of CI UL : upper limit of CI
										Differences between groups A and B or A and C are expressed as « 0 » when there is no statistically significant difference, or « 1 » when statistical significance is reached
