# Supplementary material for: Genetic susceptibility of bladder cancer in the Lebanese population
Source: BMC Med Genomics. 2022 Oct 17;15:217. doi: 10.1186/s12920-022-01372-z (PMC9575197; doi:10.1186/s12920-022-01372-z)
Supplement: Supplementary file 2 — Supplementary Material 2 [file 12920_2022_1372_MOESM2_ESM.xlsx]

## Sheet: Literature review table
Gene	Gene reference	intronic/exonic	SNP	genomic/cDNA	Protein	Association	Population	cohort	OR (95% CI)	P-value	reference				Legend:
ACP6	NM_016361.5	Synonymous Variant	rs1344	c.1239C>T	p.His413=	plus	European	3532 BC() + 5120 N()	1.11 (1.04-1.18)	0.0017	PMID: 22238607 PMCID: PMC3251580 DOI: 10.1371/journal.pone.0029396				plus: increased risk of BC
ADH1B	NM_000668.6	Missense Variant	rs1229984	c.143A>G/C	p.His48Arg/Pro	plus	Japanese	74 BC(38) + 740 N(265)	1.98 (1.20-3.24)	0.007	PMID: 26992901 DOI: 10.1093/carcin/bgw033				minus : decreased risk of BC
AHR	NM_001621.5	Missense Variant	rs2066853	c.1661G>A	p.Arg554Lys	no association	Chinese	61 BC (32) + 183 N(107)	0.88 (0.49-1.57)	0.66	PMID: 11866883				MA : meta-analysis
AKR1C3	NM_003739.6	Missense Variant	rs12529	c.15C>G/T	p.His5Gln/=	minus	Turkish	250 BC(18) + 250 N(64)	0.352 (0.175-0.708)	0.003	PMID: 27085562
ALDH2	NM_000690.4	Missense Variant	rs671	c.1510G>A	p.Glu504Lys	plus	Japanese	74 BC(43) + 740 N(320)	2.03 (1.14–3.62)	0.017	PMID: 26992901 DOI: 10.1093/carcin/bgw033
AP1B1	NC_000022.10	downstream_gene_variant	rs5763140	g.29718321C>T		no association	European	3532 BC() + 5120 N()	1.08 (0.97-1.19)	0.15	PMID: 22238607 PMCID: PMC3251580 DOI: 10.1371/journal.pone.0029396
AP2A2	NM_001242837.1	Intron Variant	rs7483870	c.474-1076G>A		no association	European	3532 BC() + 5120 N()	0.96 (0.89-1.04)	0.3014	PMID: 22238607 PMCID: PMC3251580 DOI: 10.1371/journal.pone.0029396
APE1	NM_001641.4	Missense Variant	rs1130409	c.444T>A	p.Asp148Glu	plus	North India	195 BC(4) + 250 N(17)	0.25 (0.08–0.78)	0.017	PMID: 22019847 DOI: 10.1016/j.mad.2011.10.002
APE1	NM_001641.4	Missense Variant	rs1130409	c.444T>A	p.Asp148Glu	no association	MA	3968 BC() + 4475 N()	0.984 (0.897–1.078)	0.528	PMID: 23143180 DOI: 10.1007/s11033-012-2046-5
APE1	NM_001641.4	Missense Variant	rs1130409	c.444T>A	p.Asp148Glu	minus	North india	206 BC(4) + 250 N(17)	0.27 (0.08-0.86)	0.027	PMID: 19041121 DOI: 10.1016/j.urology.2008.09.043
APEX1	NG_008718.1	upstream_gene_variant	rs1760944	g.4860T>C/G		minus	Chinese	234 BC(34) + 253 N(52)	0.57 (0.33-0.98)	0.065	PMID: 20218899 DOI: 10.1089/dna.2009.0969
CBX6 / APOBEC3A	NC_000022.10	intergenic_variant	rs1014971	g.39332623C>G/T		plus	MA / Chinese	1050 BC() + 1404 N()	OR=1.14	0.05	PMID: 24912786 DOI: 10.1007/s00204-014-1297-4
APOBEC3A	NC_000022.10	intergenic_variant	rs1014971	g.39332623C>G/T		plus	European decent	11806 BC() + 52609 N()	0.88 (0.85–0.91)	8×10−12	PMID: 20972438 PMCID: PMC3049891 DOI: 10.1038/ng.687
APOBEC3A	NC_000022.10	intergenic_variant	rs1014971	g.39332623C>G/T		plus	MA				PMCID: PMC5929300 PMID: 29732392
APOBEC3A	NC_000022.10	intergenic_variant	rs1014971	g.39332623C>G/T		no association	Taiwanese	375 BC(181) + 375 N(194)	0.89 (0.74-1.12)	0.4382	PMID: 31519577 DOI: 10.21873/anticanres.13660
APOBEC3A	NC_000022.10	intergenic_variant	rs1014971	g.39332623C>G/T		plus	Non-latino white	489 BC(460) + 578 N(536)	1.24 (1.02–1.52)	0.032	PMID: 19843673 PMCID: PMC2783174 DOI: 10.1158/1055-9965.EPI-09-0492
APOBEC3A	NC_000022.10	intergenic_variant	rs1014971	g.39332623C>G/T		Plus	Swedish	11806 BC() + 52609 N()	0.88 (0.85–0.91)	8.4x10-12	PMID: 21738036 DOI: 10.1097/MOU.0b013e32834958ff
ARF1	NM_001024227.1	Intron Variant	rs3768331	c.-37-2084C>T		No association	European	3532 BC() + 5120 N()	1.05 (0.98-1.12)	0.1536	PMID: 22238607 PMCID: PMC3251580 DOI: 10.1371/journal.pone.0029396
ARRB1	NM_004041.5	Intron Variant	rs667791	c.52-1009C>T		Plus	European	3532 BC() + 5120 N()	1.11 (1.04-1.19)	0.0014	PMID: 22238607 PMCID: PMC3251580 DOI: 10.1371/journal.pone.0029396
As3MT	NM_020682.4	Missense Variant	rs11191439	c.860T>C	p.Met287Thr	no association	Southeastern Michigan	219 BC(44) + 273 N(48)	1.18 (0.74 – 1.90)		PMID: 22747749 PMCID: PMC3465173 DOI: 10.1186/1476-069X-11-43
ATG16L1	NM_030803.7	Missense Variant	rs2241880	c.898A>G	p.Thr300Ala	no association	Turkish	69 BC(62) + 156 N(150)	1.135 (0.759-1.697)	0.537	PMID: 30256070 PMCID: PMC6249448 DOI: 10.22034/APJCP.2018.19.9.2625
BCL10	NM_003921.5	Intron Variant	rs2647396	c.58-1841G>C		plus	Spanish	1047 BC() + 988 N()	OR=0.4	0.011	PMID: 24391818 PMCID: PMC3877090 DOI: 10.1371/journal.pone.0083745
BIRC5	NG_029069.1	Non Coding Transcript Variant	rs1042489	g.14930T>C/G		no association	MA	6468 BC() + 7983 N()	1.12 (0.88–1.42)	0.365	PMID: 24098667 PMCID: PMC3787000 DOI: 10.1371/journal.pone.0074778
BIRC5	NG_029069.1	upstream_gene_variant	rs17878467	g.4881C>G/T		minus	MA / Asian	6468 BC() + 7983 N()	0.69 (0.51–0.92)	0.012	PMID: 24098667 PMCID: PMC3787000 DOI: 10.1371/journal.pone.0074778
BIRC5	NG_029069.1	upstream_gene_variant	rs17878467	g.4881C>G/T		minus	North India	200 BC(46) + 200 N(64)	0.54 (0.30–0.96)	0.035	PMID: 22193624 DOI: 10.1007/s11033-011-1366-1
BIRC5	NG_029069.1	upstream_gene_variant	rs17878467	g.4881C>G/T		minus	MA	13778 BC() + 20581 N()	0.882 (0.78–0.999)	0.048	PMID: 30463805 DOI: 10.1016/j.prp.2018.11.009
BIRC5	NM_001168.3	Stop Gained	rs2071214	c.385G>A/C/T	p.Glu129Lys/Gln/Ter	plus	MA	6468 BC() + 7983 N()	1.51 (1.04-2.18)	0.029	PMID: 24098667 PMCID: PMC3787000 DOI: 10.1371/journal.pone.0074778
BIRC5	NG_029069.1	upstream_gene_variant	rs8073069	g.4497G>A/C		plus	MA / Asian	6468 BC() + 7983 N()	1.37 (1.01-1.84)	0.04	PMID: 24098667 PMCID: PMC3787000 DOI: 10.1371/journal.pone.0074778
BIRC5	NM_001168.3	Non Coding Transcript Variant	rs9904341	g.5091G>A/C/T		plus	MA / Asian	6468 BC() + 7983 N()	1.4 (1.13–1.74)	0.002	PMID: 24098667 PMCID: PMC3787000 DOI: 10.1371/journal.pone.0074778
BIRC5	NM_001168.3	Non Coding Transcript Variant	rs9904341	g.5091G>A/C/T		plus	Asians	435 BC() + 546 N()	1.77 (1.21–2.59)	0.004	PMID: 30465472 DOI: 10.2217/pme-2018-0053
BIRC5	NG_029069.1	Non Coding Transcript Variant	rs9904341	g.5091G>A/C/T		plus	Japanese	235 BC(86) + 346 N(87)	1.85 (1.27–2.70)	0.001	PMID: 21154810 DOI: 10.1002/ijc.25850
BIRC5	NG_029069.1	Non Coding Transcript Variant	rs9904341	g.5091G>A/C/T		plus	North India	200 BC(32) + 200 N(15)	2.61 (1.16–5.87)	0.021	PMID: 22193624 DOI: 10.1007/s11033-011-1366-1
BIRC5	NG_029069.1	upstream_gene_variant	rs3764383	g.3575C>G/T		plus	North India	200 BC(27) + 200 N(11)	2.54 (1.01–6.35)	0.047	PMID: 22193624 DOI: 10.1007/s11033-011-1366-1
BLNK	M_013314.4	Intron Variant	rs11188660	c.1096-505C>T		plus	Spanish	1047 BC() + 988 N()	OR=2.56	0.004	PMID: 24391818 PMCID: PMC3877090 DOI: 10.1371/journal.pone.0083745
BRCA2	NM_000059.4	Stop Gained	rs11571833	c.9976A>T	p.Lys3326Ter	plus	MA / European descent	3591 BC() + 4132 N()	1.6 (1.12–2.29)	0.01	PMID: 27632928 PMCID: PMC5025839 DOI: 10.1038/srep33542
C12orf73	NM_001135570.3	Intron Variant	rs2700505	c.108+721A>G		plus	USA	801 BC(452) + 801 N(411)	1.17 (1.01-1.37)	0.039	PMID: 24038406 DOI: 10.1002/mc.22073
C12orf73	NC_000012.11	Intron Variant	rs812498	g.104354799T>A/C		plus	USA	801 BC(313) + 801 N(273)	1.24 (1.0-1.53)	0.046	PMID: 24038406 DOI: 10.1002/mc.22073
CASC11	NC_000008.10	Intron Variant	rs9642880	g.128718068G>A/T		plus	French	231 BC(53) +261 N(50)	1.72 (1.1-2.8)	0.028	PMID: 23053209 DOI: 10.1007/s00345-012-0954-6
CASC11	NC_000008.10	Intron Variant	rs9642880	g.128718068G>A/T		plus	Chinese	1210 BC() + 1008 N()	1.14 (1.0-1.29)	0.048	PMID: 24155119 DOI: 10.1002/gcc.22121
CASC11	NC_000008.10	Intron Variant	rs9642880	g.128718068G>A/T		plus	Japanese	539 BC(289) + 5581 N(2656)	OR=1.15	0.039	PMID: 25281661 PMCID: PMC4834880 DOI: 10.1093/hmg/ddu512
CASC11	NC_000008.10	Intron Variant	rs9642880	g.128718068G>A/T		plus	MA	23084 BC() + 97164 N()	1.18 (1.14-1.22)	<0.05	PMID: 26600535 DOI: 10.4238/2015.November.18.39
CASC11	NC_000008.10	Intron Variant	rs9642880	g.128718068G>A/T		plus	MA / European	3855 BC() + 37985 N()	1.22 (1.15–1.29)	9.34x10-12	PMID: 18794855 PMCID: PMC4539560 DOI: 10.1038/ng.229
CASC11	NC_000008.10	Intron Variant	rs9642880	g.128718068G>A/T		plus	German	212 BC() + 194 N()	1.362 (1.023-1.813)	0.029	PMID: 19801959 DOI: 10.1097/FPC.0b013e328331b554
CASC11	NC_000008.10	Intron Variant	rs9642880	g.128718068G>A/T		plus	Non-Hispanic white and Chinese	1050 BC() +1137 N()	1.32 (1.16–1.50)	2.4e-05	PMID: 21051319 PMCID: PMC3417222 DOI: 10.1158/1055-9965.EPI-10-0763
CASC11	NC_000008.10	Intron Variant	rs9642880	g.128718068G>A/T		plus	MA	1595 BC() + 1760 N()	OR=~2		PMID: 23404679 DOI: 10.1007/s00204-013-1020-x
CASC11	NC_000008.10	Intron Variant	rs9642880	g.128718068G>A/T		plus	MA	BC() + N()	1.22 (1.15-1.29)		PMID: 23752272 PMCID: PMC3709789 DOI: 10.3390/ijms140612346
CASC11	NC_000008.10	Intron Variant	rs9642880	g.128718068G>A/T		plus	MA / Chinese	1050 BC() + 1404 N()	OR=1.24	0.01	PMID: 24912786 DOI: 10.1007/s00204-014-1297-4
CASC11	NC_000008.10	Intron Variant	rs9642880	g.128718068G>A/T		plus	Chinese	415 BC(149) + 465 N(223)	1.65 (1.25–2.17)	0.0003	PMID: 19369583 DOI: 10.1093/carcin/bgp091
CASC11	NC_000008.10	Intron Variant	rs9642880	g.128718068G>A/T		plus	Chinese	1050 BC() + 1404 N()	1.24 (1.09-1.30)	9.763 x 10-3	PMID: 24740636 DOI: 10.1002/ijc.28898
CASC11	NC_000008.10	Intron Variant	rs9642880	g.129324232T>C/G		plus	Chinese	581 BC() + 1561 N()	1.17 (1.06-1.30)	<0.001	PMID: 32384449 PMCID: PMC7220229 DOI: 10.1097/MD.0000000000019980
CASC11	NC_000008.10	Intron Variant	rs10094872	g.128719884A>T		plus	MA				PMCID: PMC5929300 PMID: 29732392
Casp3	NM_032991.2	Intron Variant	rs4647603	c.-16+819G>A		plus	North India	200 BC(128) + 225 N(96)	2.12 (1.34-3.36)	0.001	PMID: 21700414 DOI: 10.1016/j.ejso.2011.05.013
Casp5	NM_001136112.2	Missense Variant	rs3181320	c.37T>C	p.Phe13Leu	plus	North India	200 BC(125) + 225 N(129)	1.68 (1.03-2.66)	0.026	PMID: 21700414 DOI: 10.1016/j.ejso.2011.05.013
Casp5	NM_001136112.2	Missense Variant	rs507879	c.268A>G	p.Ala90Thr	plus	North India	200 BC(183) + 225 N(187)	0.83 (0.90-1.56)	0.036	PMID: 21700414 DOI: 10.1016/j.ejso.2011.05.013
CASP8	NG_007497.1	upstream_gene_variant	rs3834129	g.4352_4357del	652 6N ins/del	minus	Chinese	365 BC(115) + 368 N(138)	0.72 (0.53-0.99)	0.041	PMID: 19276244 DOI: 10.1158/1078-0432.CCR-08-2829
CASP8	NG_007497.1	upstream_gene_variant	rs3834129	g.4352_4357del	652 6N ins/del	minus	Chinese	365 BC(12) + 368 N(25)	0.37 (0.18-0.77)	0.0078	PMID: 19276244 DOI: 10.1158/1078-0432.CCR-08-2829
CASP9	NG_029188.1	upstream_gene_variant	rs4645978	g.4252G>T		minus	North India	212 BC(28) + 250 N(62)	0.487 (0.28–0.84)	0.01	PMID: 19412632 DOI: 10.1245/s10434-009-0488-3
CAV1	NG_012051.1	3 Prime UTR Variant	rs1049334	g.40542G>A/T		plus	MA	13778 BC() + 20581 N()	1.240 (1.052-1.462)	0.011	PMID: 30463805 DOI: 10.1016/j.prp.2018.11.009
CAV1	NM_001753.5	Intron Variant	rs3807987	c.195+13091G>A		plus	Taiwan	375 BC() + 375 N()		1.4×10-14	PMID: 21789897 DOI: 10.4077/cjp.2011.amm009
CAV1	NM_001753.5	Intron Variant	rs7804372	c.196-4772T>A		plus	Taiwan	375 BC() + 375 N()		6.2×10-3	PMID: 21789897 DOI: 10.4077/cjp.2011.amm009
CAV1	NM_001753.5	Intron Variant	rs7804372	c.196-4772T>A		minus	MA	13778 BC() + 20581 N()	0.734 (0.544-0.99)	0.043	PMID: 30463805 DOI: 10.1016/j.prp.2018.11.009
CCN4	NM_003882.4	Non Coding Transcript Variant	rs2977530	c.70-9995G>A		plus	Taiwan	369 BC(265) + 738 N(527)	1.021 (0.698–1.494)		PMID: 29277583 DOI: 10.1016/j.urolonc.2017.11.023
CCND1	NM_053056.3	Synonymous Variant	rs9344	c.723G>A	p.Pro241=	plus	Japanese	222 BC(58) + 317 N(53)	1.76 (1.09-2.84)	0.022	PMID: 11872630 DOI: 10.1093/carcin/23.2.257
CCND1	NM_053056.3	Synonymous Variant	rs9344	c.723G>A	p.Pro241=	no association	Non-Hispanic white in Los Angeles	515 BC(115) + 612 N(132)	0.90 (0.60–1.33)	0.61	PMID: 12896908 DOI: 10.1093/carcin/bgg128
CCND1	NM_053056.3	Synonymous Variant	rs9344	c.723G>A	p.Pro241=	plus	MA	2371 BC(608) + 2669 N(619)	1.21 (1.01–1.45)	0.04	PMID: 23893383 DOI: 10.1007/s13277-013-1021-7
CCND1	NM_053056.3	Synonymous Variant	rs9344	c.723G>A	p.Pro241=	plus	MA	3153 BC() + 3670 N()	1.08 (0.96–1.22) 0.187	0.187	PMID: 24264314 DOI: 10.1007/s13277-013-1412-9
CCND1	NM_053056.3	Synonymous Variant	rs9344	c.723G>A	p.Pro241=	plus	Japanese	173 BC() + 0 N()	3.67 (1.001–13.453)	0.0049	PMID: 15245939 DOI: 10.1016/j.urology.2004.03.001
CCND1	NM_053056.3	Synonymous Variant	rs9344	c.723G>A	p.Pro241=	plus	Taiwanese	101 BC(9) + 243 N(49)	0.34 (0.15-0.76)	0.008	PMID: 21789902 DOI: 10.4077/cjp.2011.amm123
CCNE1	NC_000019.9	upstream_gene_variant	rs8102137	g.30296853T>C		plus	MA	1601 BC() + 1819 N()			PMID: 29956121 PMCID: PMC6153957 DOI: 10.1007/s13402-018-0393-5
CCNE1	NC_000019.9	upstream_gene_variant	rs8102137	g.30296853T>C		plus	MA				PMCID: PMC5929300 PMID: 29732392
CCNE1	NC_000019.9	upstream_gene_variant	rs8102137	g.30296853T>C		plus	Swedish	11791 BC() + 52822 N()	1.13 (1.09-1.17)	1.7x10-11	PMID: 21738036 DOI: 10.1097/MOU.0b013e32834958ff
CCNE1	NC_000019.9	upstream_gene_variant	rs8102137	g.30296853T>C		plus	MA / Chinese	1050 BC() + 1404 N()	OR=1.12	0.253	PMID: 24912786 DOI: 10.1007/s00204-014-1297-4
CCNE1	NC_000019.9	upstream_gene_variant	rs8102137	g.30296853T>C		plus	European decent	11791 BC() + 52822 N()	1.13 (1.09-1.17)	1.7×10−11	PMID: 20972438 PMCID: PMC3049891 DOI: 10.1038/ng.687
CCNE1	NC_000019.9	upstream_gene_variant	rs8102137	g.30296853T>C		plus	MA	BC() + N()	1.13 (1.09–1.17)		PMID: 23752272 PMCID: PMC3709789 DOI: 10.3390/ijms140612346
CCR2	NM_001123041.2	Missense Variant	rs1799864	c.190G>A	p.Val64Ile	plus	Turkish	72 BC(10) + 76 N(2)	5.96 (1.26-28.26)	0.012	PMID: 20449800 DOI: 10.4238/vol9-2gmr829
CCR2	NM_001123041.2	Missense Variant	rs1799864	c.190G>A	p.Val64Ile	plus	MA	387 BC(21) + 550 N(15)	2.06 (1.02–4.15)	0.11	PMID: 23612252 DOI: 10.1016/j.gene.2013.04.011
CCR2	NM_001123041.2	Missense Variant	rs1799864	c.190G>A	p.Val64Ile	plus	Turkish	142 BC(8) + 197 N(3)	2.39 (1.13-5.03)	0.022	PMID: 22982413 DOI: 10.1016/j.gene.2012.09.011
CCR5	NM_000579.3	Frameshift Variant	rs333	c.554_585del or CCR5-Δ32	p.Ser185fs	no association	MA	337 BC() + 391 N()	1.614 (0.875–2.978)	0.125	PMID: 25203595 DOI: 10.3109/10799893.2014.960934
CCR5	NM_000579.3	Frameshift Variant	rs333	c.554_585del or CCR5-Δ32	p.Ser185fs	plus	Turkish	142 BC(11) + 197 N(4)	3.92 (1.23–12.46)	0.012	PMID: 22982413 DOI: 10.1016/j.gene.2012.09.011
CD274	NC_000009.11	Non Coding Transcript Variant	rs4143815	g.5468257G>C		plus	MA / Chinese	293 BC() + 321 N()	2.015 (1.556–2.608)	<0.001	PMID: 30552042 DOI: 10.1016/j.prp.2018.12.002
CD44	NM_000610.4	Intron Variant	rs187115	c.67+15242T>C		plus	Taiwan	275 BC(97) + 275 N(71)	1.566 (1.086–2.258)	<0.05	PMID: 26662954 DOI: 10.1007/s13277-015-4566-9
CD44	NG_008937.1	Intron Variant	rs1425802	g.2985T>C		no association	Taiwan	275 BC(170) + 275 N(176)	0.911 (0.644–1.287)		PMID: 26662954 DOI: 10.1007/s13277-015-4566-9
CD44	NM_000610.4	Intron Variant	rs713330	c.1153+611C>A		no association	Taiwan	275 BC(44) + 275 N(52)	0.817 (0.525–1.270)		PMID: 26662954 DOI: 10.1007/s13277-015-4566-9
CD44	NG_008937.1	3 Prime UTR Variant	rs11821102	g.97128G>A		no association	Taiwan	275 BC(41) + 275 N(53)	0.734 (0.469–1.148)		PMID: 26662954 DOI: 10.1007/s13277-015-4566-9
CD44	NG_008937.1	3 Prime UTR Variant	rs13347	g.97856C>A/T		no association	Taiwan	275 BC(137) + 275 N(132)	1.075 (0.770–1.503)		PMID: 26662954 DOI: 10.1007/s13277-015-4566-9
CDH1	NG_008021.1	upstream_gene_variant	rs16260	g.4840C>A		plus	Chinese	180 BC(241) + 110 N(92)	2.82 (1.99–3.98)	<0.001	PMID: 18384629 DOI: 10.1111/j.1464-410X.2008.07634.x
CDH1	NG_008021.1		NA			PLUS	Chinese	180 BC(97) + 110 N(38)	1.73 (1.13–2.63)	0.01	PMID: 18384629 DOI: 10.1111/j.1464-410X.2008.07634.x
CDKAL1	NM_017774.3	Intron Variant	rs4510656	c.517+7823C>A		plus	MA / European	7697 BC() + 13110 N()	0.89 (0.85-0.93)	6.98 × 10-7	PMID: 24163127 PMCID: PMC3919005 DOI: 10.1093/hmg/ddt519
CDKAL1	NM_017774.3	Intron Variant	rs4510656	c.517+7823C>A		plus	MA	BC() + N()	OR=1.12		PMID: 24912786 DOI: 10.1007/s00204-014-1297-4
CDKAL1	NM_017774.3	Intron Variant	rs7747724	c.469-7511T>C		plus	MA				PMCID: PMC5929300 PMID: 29732392
CENPA	NC_000002.11	downstream_gene_variant	rs2060390	g.27024478G>A/C		no association	European	3532 BC() + 5120 N()	0.98 (0.91-1.06)	0.6106	PMID: 22238607 PMCID: PMC3251580 DOI: 10.1371/journal.pone.0029396
CENPQ	NM_018132.4	Missense Variant	rs4267943	c.187G>A	p.Gly63Arg	no association	European	3532 BC() + 5120 N()	0.94 (0.87-1.01)	0.0706	PMID: 22238607 PMCID: PMC3251580 DOI: 10.1371/journal.pone.0029396
CHEK2	NM_007194.4	Missense Variant	rs17879961	c.470T>G/C	p.Ile157Ser/Thr	minus	MA / European descent	3591 BC() + 4132 N()	0.67 (0.53–0.85)	1.0×10−3	PMID: 27632928 PMCID: PMC5025839 DOI: 10.1038/srep33542
CLK3	NM_001130028.1	Intron Variant	rs11543198	c.597-22G>A		plus	Japanese	539 BC(335) + 5581 N(4894)	1.41 (1.26-1.59)	4.03×10−9	PMID: 25281661 PMCID: PMC4834880 DOI: 10.1093/hmg/ddu512
CLMP	NG_042818.1	3 Prime UTR Variant	rs11218950	g.128106C>T			European	3532 BC() + 5120 N()	0.8 (0.68-0.95)	0.0087	PMID: 22238607 PMCID: PMC3251580 DOI: 10.1371/journal.pone.0029396
CLPTM1L	NM_030782.5	Intron Variant	rs401681	c.1316-153G>A		plus	Swedish	7673 BC() + 40105 N()	1.11 (1.07-1.16)	5.0x10-7	PMID: 21738036 DOI: 10.1097/MOU.0b013e32834958ff
CLPTM1L	NM_030782.5	Intron Variant	rs401681	c.1316-153G>A		plus	MA	BC() + N()	1.12 (1.06-1.18)		PMID: 23752272 PMCID: PMC3709789 DOI: 10.3390/ijms140612346
CLPTM1L	NM_030782.5	Intron Variant	rs401681	c.1316-153G>A		no association	MA / Chinese	1050 BC() + 1404 N()	OR=1.02	0.779	PMID: 24912786 DOI: 10.1007/s00204-014-1297-4
CLPTM1L	NM_030782.5	Intron Variant	rs401681	c.1316-153G>A		plus	Chinese	367 BC(339) + 420 N(367)	1.79 (1.10–2.91)	0.02	PMID: 25347272 PMCID: PMC4264113 DOI: 10.3390/ijms151119330
CLTA	NM_001833.4	Intron Variant	rs10972786	c.217+2218G>T		plus	European	3532 BC() + 5120 N()	1.27 (1.11-1.45)	0.0004	PMID: 22238607 PMCID: PMC3251580 DOI: 10.1371/journal.pone.0029396
CLTC	NM_004859.4	Intron Variant	rs7224631	c.796-301G>A		plus	European	3532 BC() + 5120 N()	1.19 (1.06-1.32)	0.0023	PMID: 22238607 PMCID: PMC3251580 DOI: 10.1371/journal.pone.0029396
COMT	NM_000754.4	Missense Variant	rs4680	c.472G>A	p.Val158Met	minus	South Egypt	314 BC() + 352 N()	0.63 (0.44-0.91)	0.004	PMID: 21397529 PMCID: PMC3146583 DOI: 10.1016/j.urolonc.2010.09.007
COMT	NM_000754.4	Missense Variant	rs4680	c.472G>A	p.Val158Met	plus	MA	3285 BC() + 3594 N()	0.826 (0.717-0.951)	0.231	PMID: 27055785 DOI: 10.5301/jbm.5000204
COMT	NM_000754.4	Missense Variant	rs4680	c.472G>A	p.Val158Met	no association	French / Caucasian	51 BC(42) + 45 N(34)	1.41 (0.51-3.94)		PMID: 19443378
CTLA4	NM_005214.5	Missense Variant	rs231775	c.49A>G	p.Thr17Ala	plus	India	200 BC(16) + 200 N(6)	3.74 (1.16–12.11)	0.028	PMID: 24390231 DOI: 10.1007/s11033-013-2919-2
CTLA4	NG_011502.1	downstream_gene_variant	rs3087243	g.11411G>A		plus	India	200 BC(13) + 200 N(28)	1.36 (1.08–2.56)	0.04	PMID: 24390231 DOI: 10.1007/s11033-013-2919-2
CTLA4	NM_005214.5	upstream_gene_variant	rs5742909	g.204732347C>T		no association	India	200 BC(5) + 200 N(7)	0.48 (0.08–2.82)	0.414	PMID: 24390231 DOI: 10.1007/s11033-013-2919-2
CWC27	NM_005869.4	Intron Variant	rs2042329	c.42+2737T>A		plus	Chinese	3385 BC(83) + 4630 N(44)	1.40 (1.27–1.55)	4.61×10-11	PMID: 27206850 DOI: 10.1158/0008-5472.CAN-15-2564
CXCL12	NG_016861.1	Intron Variant	rs1801157	g.17289G>A		plus	India	200 BC(132) + 200 N(83)	2.72 (1.78–4.15)	<0.001	PMID: 24430363 DOI: 10.1007/s13277-014-1624-7
CXCL12	NG_016861.1	Intron Variant	rs1801157	g.17289G>A		plus	Turkish	142 BC(26) + 197 N(23)	1.5 (1.05-2.13)	0.023	PMID: 22982413 DOI: 10.1016/j.gene.2012.09.011
CXCR2	NM_001557.4	3 Prime UTR Variant	rs1126579	g.15722T>C		minus	USA	832 BC(150) + 1191 N(84)	0.6 (0.5-0.9)	<0.004	PMID: 19252927 PMCID: PMC2763504 DOI: 10.1007/s00439-009-0645-6
CXCR2	NM_001557.4	3 Prime UTR Variant	rs1126579	c.*127T>C		plus	India	200 BC(14) + 200 N(15)	1.58 (0.59–4.27)	0.028	PMID: 24430363 DOI: 10.1007/s13277-014-1624-7
CYP1A1	NG_061374.1	downstream_gene_variant	rs4646903	g.11229T>C/A		plus	MA / Asian	2120 BC() + 2061 N()	1.43 (1.04–1.96)	0.027	PMID: 24552248 DOI: 10.1089/dna.2013.2298
CYP1A1			NA			plus	MA / Asian	2120 BC() + 2061 N()	2.08 (1.45–2.97)	0	PMID: 24552248 DOI: 10.1089/dna.2013.2298
CYP1A1	NC_000015.9	intergenic_variant	rs2198843	g.75001230C>G/T		plus	MA / Asian	2120 BC() + 2061 N()	1.24 (1.05–1.46)	0.009	PMID: 24552248 DOI: 10.1089/dna.2013.2298
CYP1A1	NC_000015.9	intergenic_variant	rs2198843	g.75001230C>G/T		plus	MA	BC() + N()	OR=1.20	0.03	PMID: 23428537 DOI: 10.1016/j.urolonc.2012.10.005
CYP1A1	NM_000499.5	Missense Variant	rs1048943	c.1384A>T/G/C	p.Ile462Phe/Val/Leu	plus	Brazilian	100 BC(36) + 100 N(22)	1.99 (1.07–3.73)		PMID: 18979064 DOI: 10.1007/s10238-008-0015-z
CYP1A1	NM_000499.5	Missense Variant	rs1048943	c.1384A>T/G/C	p.Ile462Phe/Val/Leu	no association	French / Caucasian	51 BC(1) + 45 N(3)	0.2 (0.02-2.04)		PMID: 19443378
CYP1A1	NM_000499.5	Missense Variant	rs1048943	c.1384A>T/G/C	p.Ile462Phe/Val/Leu	plus	MA / Asian	2120 BC() + 2061 N()	1.81 (1.05–3.10)	0.033	PMID: 24552248 DOI: 10.1089/dna.2013.2298
CYP1A1	NM_000499.5	Missense Variant	rs1048943	c.1384A>T/G/C	p.Ile462Phe/Val/Leu	no association	MA	1059 BC () +1061 N()	1.47 (0.70-3.07)	0.308	PMID: 24935599 DOI: 10.7314/apjcp.2014.15.9.4071
CYP1A1	NM_000499.5	Missense Variant	rs1048943	c.1384A>T/G/C	p.Ile462Phe/Val/Leu	no association / conflicting result	Saudi arabia	52 BC(2) + 102 N(0)	1.4 (0.5–3.4)	0.5	PMID: 28348449 PMCID: PMC5350417 DOI: 10.1155/2017/1474560
CYP1A1	NC_000015.9	upstream_gene_variant	rs2472299	g.75033400A>G/T		plus	MA	BC() + N()	OR=0.87	0.04	PMID: 23428537 DOI: 10.1016/j.urolonc.2012.10.005
CYP1A1	NM_000499.5	Intron Variant	rs4646421	c.-26-728C>T		plus	Tunisian	140 BC() + 200 N()	1.31 (1.22-1.40)	3.68x10−12	PMID: 28803404 DOI: 10.1007/s11356-017-9767-x
CYP1A1		downstream_gene_variant	rs4646903	g.1759A>T		no association / conflicting result	Saudi arabia	52 BC(2) + 102 N(2)	0.8 (0.5–1.5)	0.56	PMID: 28348449 PMCID: PMC5350417 DOI: 10.1155/2017/1474560
CYP1A1 / CYP1A2	NG_008431.2	intergenic_variant	rs2472297	g.17998C>T		no association	European	3532 BC() + 5120 N()	1.03 (0.95-1.11)	0.4758	PMID: 22238607 PMCID: PMC3251580 DOI: 10.1371/journal.pone.0029396
CYP1A2	NG_008431.2	upstream_gene_variant	rs2069514	g.28338G>A		no association	MA	2415 BC() + 2208 N()			PMID: 25472037 DOI: 10.1007/s00438-014-0956-8
CYP1A2	NM_000761.5	Intron Variant	rs762551	c.-9-154C>A		plus	MA / Caucasian	2415 BC() + 2208 N()	0.88 ( 0.78–0.99)	0.563	PMID: 25472037 DOI: 10.1007/s00438-014-0956-8
CYP1A2	NM_000761.5	Intron Variant	rs762551	c.-9-154C>A		minus	MA	3013 BC (308) + 2771 N(328)	0.82 (0.69-0.99)	<0.05	PMID: 26514519 DOI: 10.7314/apjcp.2015.16.16.7249
CYP1A2	NM_000761.5	Intron Variant	rs762551	c.-9-154C>A		no association	MA	3430 BC() + 3242 N()	0.84 (0.70-1.01)	0.23	PMID: 26865042 PMCID: PMC4750358 DOI: 10.1186/s12885-016-2096-5
CYP1B1	NM_000104.3	Missense Variant	rs10012	c.142C>G	p.Arg48Gly	plus	Indo-European	258 BC(177) + 234 N(147)	2.34 (1.59-3.45)	<0.0001	PMID: 26707614 DOI: 10.1016/j.urolonc.2015.11.010
CYP1B1	NM_000104.3	Missense Variant	rs1056827	c.355G>T	p.Ala119Ser	minus	Spanish	208 BC(77) + 208 N(108)	0.54 (0.37–0.80)	0.002	PMID: 22177211 DOI: 10.1016/j.juro.2011.10.063
CYP1B1	NM_000104.3	Missense Variant	rs1056827	c.355G>T	p.Ala119Ser	plus	Indo-European	258 BC(180) + 234 N(152)	2.32 (1.57-3.44)	<0.0001	PMID: 26707614 DOI: 10.1016/j.urolonc.2015.11.010
CYP1B1	NM_000104.3	Missense Variant	rs1056836	c.1294G>C	p.Val432Leu	plus	Spanish	208 BC(114) + 208 N(88)	1.65 (1.12–2.44)	0.011	PMID: 22177211 DOI: 10.1016/j.juro.2011.10.063
CYP1B1	NM_000104.3	Missense Variant	rs1056836	c.1294C>G	p.Leu432Val	minus	MA	BC() + N()	0.86 (0.73-1.0)	0.05	PMID: 23428537 DOI: 10.1016/j.urolonc.2012.10.005
CYP1B1	NM_000104.3	Missense Variant	rs1056836	c.1294C>G	p.Leu432Val	no association	MA	1658 BC() + 1592 N()	0.942 (0.853–1.041)	0.504	PMID: 24453031 DOI: 10.1007/s13277-014-1617-6
CYP1B1	NM_000104.3	Missense Variant	rs1056836	c.1294C>G	p.Leu432Val	no association	French / Caucasian	51 BC(44) + 45 N(37)	1.47 (0.47-4.60)		PMID: 19443378
CYP1B1	NM_000104.3	Intron Variant	rs150799650	c.1043+728C>A		plus	Indo-European	258 BC(115) + 234 N(70)	2.59 (1.78-3.77)	<0.0001	PMID: 26707614 DOI: 10.1016/j.urolonc.2015.11.010
CYP1B1	NM_000104.3	3 Prime UTR Variant	rs2855658	g.11355A>G		plus	European	3532 BC() + 5120 N()	0.94 (0.88-1)	0.0477	PMID: 22238607 PMCID: PMC3251580 DOI: 10.1371/journal.pone.0029396
CYP2C19	NM_000769.4	Synonymous Variant	rs4244285	c.G681A	p.Pro227=	minus	Chinese	112 BC(5) + 372 N(52)	0.288 (0.112-0.740)	<0.01	PMID: 15222046 PMCID: PMC4572240 DOI: 10.3748/wjg.v10.i13.463
CYP2C19	NM_000769.4	Stop Gained	rs4986893	c.G636A	p.Trp212Ter	minus	Chinese	112 BC(5) + 372 N(52)	0.288 (0.112-0.740)	<0.01	PMID: 15222046 PMCID: PMC4572240 DOI: 10.3748/wjg.v10.i13.463
CYP2D6	NG_008376.3	Splice Acceptor Variant	rs3892097	g.6047G>A		no association	North India	100 BC(18) + 76N(14)	1.00 (0.46-2.16)	0.05	PMID: 15588859 DOI: 10.1016/j.cancergencyto.2004.04.001
CYP2D6	NG_008376.3	Splice Acceptor Variant	rs3892097	g.6047G>A		no association	Tunisian	80 BC() + 109 N()		>0.05	PMID: 18304900 DOI: 10.1684/bdc.2008.0583
CYP2E1		5 Prime UTR Variant	NA	1019C>T		plus	Lebanese	54 BC(36) + 106 N(46)	3.97 (0.48-32.7)	0.19	PMCID: PMC3852640
CYP2E1	NG_008383.1	upstream_gene_variant	rs2031920	g.3979C>T		plus	Korean	218 BC(124) + 199 N(93)	1.8 (1.1–2.9)	<0.01	PMID: 12777965 DOI: 10.1097/00008571-200306000-00006
CYP2E1	NG_008383.1	upstream_gene_variant	rs2031920	g.3979C>T		minus	MA / Caucasian	1044 BC () + 1044 N()	0.398 (0.173-0.915)	0.03	PMID: 24998574 DOI: 10.7314/apjcp.2014.15.12.4977
CYP2E1	NG_008383.1	upstream_gene_variant	rs2031920	g.3979C>T		minus	MA / asian	1733 BC () + 1814 N()	0.69 (0.5-0.9)	0.04	PMID: 30278485 PMCID: PMC6181476 DOI: 10.1097/MD.0000000000011910
CYP2E1	NG_008383.1	upstream_gene_variant	rs2031920	g.3979C>T		no association	MA / Caucasian	1733 BC () + 1814 N()	0.9 (0.69-1.19)	0.3	PMID: 30278485 PMCID: PMC6181476 DOI: 10.1097/MD.0000000000011910
CYP2E1	NG_008383.1	upstream_gene_variant	rs2031920	g.3979C>T		plus	Spanish	680 BC(156) + 714 N(162)	2 (1.0-4.1)	0.035	PMID: 20675267 PMCID: PMC2974691 DOI: 10.1289/ehp.1002206
CYP4B1	NM_001099772.2	Missense Variant	rs4646487	c.517C>T	p.Arg173Trp	no association	Japanese	BC(52) + N(55)	1.23 (0.80–1.89)	0.352	PMID: 18713828 DOI: 10.1093/jjco/hyn081
CYP4B1	NM_001099772.2	Frameshift Variant	rs3215983	c.881_882del	p.Asp295fs	plus	Japanese	BC(112) + N(104)	1.40 (1.00–1.95)	0.051	PMID: 18713828 DOI: 10.1093/jjco/hyn081
CYP4B1	NM_001099772.2	Missense Variant	rs2297810	c.993G>A	p.Met331Ile	plus	Japanese	BC(112) + N(104)	1.40 (1.00–1.95)	0.051	PMID: 18713828 DOI: 10.1093/jjco/hyn081
DDB2	NC_000011.9	upstream_gene_variant	rs11039130	g.47229316C>T		plus	Caucasian	803 BC() + 803 N()	1.64 (1.14-2.35)	0.007	PMID: 21692063 PMCID: PMC3178723 DOI: 10.1002/cncr.26224
DDX20	NM_007204.5	Missense Variant	rs197414	c.2077C>A/T	p.Arg693Ser/Cys	plus	USA / Caucasian	746 BC(23) + 746 N(8)	2.50 (1.08–5.78)	0.03	PMID: 18381463 DOI: 10.1158/0008-5472.CAN-07-5991
DNAL4	NG_041804.1	upstream_gene_variant	rs738141	g.2096G>A		plus	European	3532 BC() + 5120 N()	1.08 (1.0-1.18)	0.0645	PMID: 22238607 PMCID: PMC3251580 DOI: 10.1371/journal.pone.0029396
DNM1	NM_004408.4	Intron Variant	rs13285411	c.1422+1482C>A		plus	European	3532 BC() + 5120 N()	0.93 (0.84-1.03)	0.1463	PMID: 22238607 PMCID: PMC3251580 DOI: 10.1371/journal.pone.0029396
DNM2	NM_001005360.2	Intron Variant	rs4804528	c.386-173G>T		plus	European	3532 BC() + 5120 N()	0.95 (0.89-1.02)	0.1437	PMID: 22238607 PMCID: PMC3251580 DOI: 10.1371/journal.pone.0029396
DR4	NM_003844.4	Missense Variant	rs4871857	c.626G>T/C	p.Arg209Thr	no association	North India	200 BC(114) + 225 N(128)	0.87 (0.55-1.38)	0.568	PMID: 21700414 DOI: 10.1016/j.ejso.2011.05.013
DR4	NM_003844.4	Missense Variant	rs6557634	c.422A>G	p.His141Arg	plus	North India	200 BC(22) + 225 N(13)	2.51 (1.06-5.94)	0.036	PMID: 21700414 DOI: 10.1016/j.ejso.2011.05.013
DR4	NM_003844.4	Missense Variant	rs20576	c.683A>C	p.Ala228Glu	no association	North India	200 BC(127) + 225 N(134)	1.32 (0.83-2.09)	0.247	PMID: 21700414 DOI: 10.1016/j.ejso.2011.05.013
EGFR	NM_005228.5	Intron Variant	rs6593205	c.89-41287A>G		minus	USA / Caucasian	801 BC(502) + 801 N(544)	0.76 (0.65–0.90)	1.17x10-3	PMID: 23251617 PMCID: PMC3520916 DOI: 10.1371/journal.pone.0051758
EGFR	NM_005228.5	Intron Variant	rs11238349	c.89-53908G>A		plus	USA / Caucasian	801 BC(405) + 801 N(359)	1.28 (1.08–1.51)	4.28x10-3	PMID: 23251617 PMCID: PMC3520916 DOI: 10.1371/journal.pone.0051758
EGFR	NM_005228.5	Intron Variant	rs7799627	c.89-48823G>A		minus	USA / Caucasian	801 BC(65) + 801 N(93)	0.59 (0.41–0.86)	5.08x10-3	PMID: 23251617 PMCID: PMC3520916 DOI: 10.1371/journal.pone.0051758
EGFR	NM_005228.5	Missense Variant	rs1050171	c.2361G>A/C	p.Gln787=/His	plus	Chinese	908 BC(227) + 1239 N(256)	1.29 (1.05–1.58)	0.017	PMID: 23028094 DOI: 10.1093/mutage/ges051
ERCC1	NM_202001.3	Intron Variant	rs3212961	c.525+33C>T		plus	Spanish	1150 BC(279) + 1149 N(243)	1.2 (1.0-1.5)	0.06	PMID: 16537713 DOI: 10.1158/1055-9965.EPI-05-0749
ERCC1	NG_015839.2	5 Prime UTR Variant	rs967591	g.77153C>T/G/A		minus	Italy / Turin	456 BC(325) + 376 N(288)	0.66 (0.46-0.95)		PMID: 20061190 DOI: 10.1016/j.dnarep.2009.12.002
ERCC1	NG_015839.2	3 Prime UTR Variant	rs735482	g.75085T>G		minus	Italy / Turin	456 BC(324) + 376 N(283)	0.62 (0.42-0.90)		PMID: 20061190 DOI: 10.1016/j.dnarep.2009.12.002
ERCC1	NG_015839.2	3 Prime UTR Variant	rs2336219	g.74681C>T		minus	Italy / Turin	456 BC(323) + 376 N(275)	0.63 (0.43-0.93)		PMID: 20061190 DOI: 10.1016/j.dnarep.2009.12.002
ERCC2	NM_000400.4	Missense Variant	rs13181	c.2251A>C	p.Lys751Gln	plus	MA / caucasian	6360 BC() + 7894 N()	1.14 (1.01–1.29)	0.043	PMID: 24347488 DOI: 10.1007/s13277-013-1519-z
ERCC2	NM_000400.4	Missense Variant	rs13181	c.2251A>C	p.Lys751Gln	plus	MA	7062 BC() + 8832 N()	1.10 (1.03–1.18)	0.004	PMID: 24504678 DOI: 10.1007/s13277-014-1682-x
ERCC2	NM_000400.4	Missense Variant	rs13181	c.2251A>C	p.Lys751Gln	plus	Chinese	215 BC(48) + 245 N(34)	1.65 (1.12-2.73)	0.033	PMID: 17693188 DOI: 10.1016/j.cancergencyto.2007.05.005
ERCC2	NM_000400.4	Missense Variant	rs13181	c.2251A>C	p.Lys751Gln	plus	India	270 BC(196) + 252 N(148)	1.86 (1.23-2.73)	0.0008	PMID: 21740187 PMCID: PMC3272250 DOI: 10.1089/dna.2011.1283
ERCC2	NM_000400.4	Missense Variant	rs13181	c.2251A>C	p.Lys751Gln	no association	MA	5425 BC(2906) + 5669 N(3007)	1.03 (0.95–1.11)	0.53	PMID: 24535265 DOI: 10.1007/s11033-014-3121-x
ERCC2	NM_000400.4	Missense Variant	rs13181	c.2251A>C	p.Lys751Gln	plus	Belarusian	354 BC() + 418 N()	OR= 0.67	0.012	PMID: 28707579 DOI: 10.2174/1874609810666170707101548
ERCC2	NM_000400.4	Missense Variant	rs13181	c.2251A>C	p.Lys751Gln	plus	USA	355 BC(42) + 559 N(66)	2.5 (1.0-6.2)		PMID: 16311243 DOI: 10.1093/carcin/bgi284
ERCC2	NM_000400.4	Missense Variant	rs13181	c.2251A>C	p.Lys751Gln	no association	MA	3258 BC(48) + 3399 N(33)	1.07 (0.97–1.18)	0.446	PMID: 19492231 DOI: 10.1080/15287390902841029
ERCC2	NM_000400.4	Missense Variant	rs13181	c.2251A>C	p.Lys751Gln	plus	MA / Asian	6836 BC() + 8251 N()	1.13 (1.02–1.26)	0.02	PMID: 24510389 DOI: 10.1007/s11033-014-3226-2
ERCC2	NM_000400.4	Missense Variant	rs13181	c.2251A>C	p.Lys751Gln	minus	USA	210 BC(29) + 229 N(31)	0.8 (0.4-1.4)		PMID: 12376500
ERCC2	NM_000400.4	Missense Variant	rs13181	c.2251A>C	p.Lys751Gln	plus	MA	5368 BC(764) + 6683 N(876)	1.12 (1.01-1.25)	0.04	PMID: 19669592 DOI: 10.1007/s11033-009-9693-1
ERCC2	NM_000400.4	Missense Variant	rs13181	c.2251A>C	p.Lys751Gln	plus	Tunisian	140 BC() + 200 N()	0.94 (0.88-1.0)	0.0535	PMID: 28803404 DOI: 10.1007/s11356-017-9767-x
ERCC2	NM_000400.4	Missense Variant	rs1799793	c.934G>A	p.Asp312Asn	no association	French	51 BC(19) + 45 N(18)	0.91 (0.51-1.64)		PMID: 18630471
ERCC2	NM_000400.4	Missense Variant	rs1799793	c.934G>A	p.Asp312Asn	plus	Belarusian	418 BC() + 354 N()	OR= 0.67	0.012	PMID: 28707579 DOI: 10.2174/1874609810666170707101548
ERCC2	NM_000400.4	Missense Variant	rs1799793	c.934G>A	p.Asp312Asn	plus	USA	702 BC(625) + 632(591)	1.28 (1.01–1.62)		PMID: 16465622 PMCID: PMC1380289 DOI: 10.1086/500848
ERCC2	NM_000400.4	Missense Variant	rs1799793	c.934G>A	p.Asp312Asn	plus	North India	206 BC(34) + 250 N(18)	3.30 (1.72-6.35)	0.001	PMID: 19041121 DOI: 10.1016/j.urology.2008.09.043
ERCC2	NM_000400.4	Missense Variant	rs1799793	c.934G>A	p.Asp312Asn	plus	MA	2302 BC(612) + 2486 N(584)	1.14 (1.01–1.28)	0.678	PMID: 19492231 DOI: 10.1080/15287390902841029
ERCC2	NM_000400.4	Missense Variant	rs1799793	c.934G>A	p.Asp312Asn	plus	MA	3797 BC() + 5094 N()	1.26 (1.11–1.42)	0.001	PMID: 24347488 DOI: 10.1007/s13277-013-1519-z
ERCC2	NM_000400.4	Missense Variant	rs1799793	c.934G>A	p.Asp312Asn	plus	MA	4139 BC() + 5643 N()	1.29 (1.13–1.48)	<0.001	PMID: 24504678 DOI: 10.1007/s13277-014-1682-x
ERCC2	NM_000400.4	Missense Variant	rs1799793	c.934G>A	p.Asp312Asn	plus	Belarusian	333 BC(178) + 364 N(169)	1.35 (1.0–1.82)	0.047	PMID: 25089939 DOI: 10.3109/1354750X.2014.943291
ERCC2	NM_000400.4	Missense Variant	rs1799793	c.934G>A	p.Asp312Asn	plus	MA	6440 BC(2279) + 8782 N(2971)	1.15 (1.04-1.28)	0.009	PMID: 19669592 DOI: 10.1007/s11033-009-9693-1
ERCC2	NM_000400.4	Missense Variant	rs1799793	c.934G>A	p.Asp312Asn	plus	Taiwanese	308 BC(155) + 308 N(109)	1.85 (1.34-2.56)	0.0086	PMID: 19846926
ERCC2	NM_000400.4	synonymous Variant	rs238406	c.468A>C	p.Arg156=	plus	Spanish	1150 BC(865) + 1149 N(798)	1.3 (1.1-1.6)	0.006	PMID: 16537713 DOI: 10.1158/1055-9965.EPI-05-0749
ERCC2	NM_000400.4	synonymous Variant	rs238406	c.468A>C	p.Arg156Arg	plus	MA	1348 BC() + 1370 N()	1.36 (1.15–1.61)	<0.001	PMID: 24504678 DOI: 10.1007/s13277-014-1682-x
ERCC2	NM_000400.4	synonymous Variant	rs238406	c.468A>C	p.Arg156Arg	plus	Chinese	215 BC(154) + 245 N(153)	1.54 (1.19-2.01)	0.002	PMID: 17693188 DOI: 10.1016/j.cancergencyto.2007.05.005
ERCC5	NM_000123.4	Missense Variant	rs1047769	c.760A>G	p.Met254Val	plus	Spanish	1150 BC(98) + 1149 N(73)	1.4 (1.0-2.0)	0.04	PMID: 16537713 DOI: 10.1158/1055-9965.EPI-05-0749
ERCC5	NM_000123.4	Missense Variant	rs17655	c.3310G>C	p.Asp1104His	plus	Han-Chinese	72 BC(57) + 278 N(233)	1.07 (0.86–1.87)	0.048	PMID: 19350405 DOI: 10.1007/s11255-009-9560-y
ERCC5	NM_000123.4	Missense Variant	rs17655	c.3310G>C	p.Asp1104His	no association	MA	2613 BC(1215) + 2934 N(1415)	1.08 (0.85–1.38)	0.52	PMID: 24061640 DOI: 10.1007/s13277-013-1161-9
ERCC6	NM_000124.4	Missense Variant	rs2228526	c.3289A>G	p.Met1097Val	no association	MA	1419 BC() + 1568 N()	1.10 (0.97-1.25)	0.449	PMID: 27791261 DOI: 10.5301/jbm.5000236
ERCC6	NM_000124.4	Missense Variant	rs2228526	c.3289A>G	p.Met1097Val	no association	Taiwanese	288 BC(40) + 288 N(46)	0.85 (0.54-1.34)	<0.05	PMID: 20044625
ERCC6	NM_000124.4	Missense Variant	rs2228526	c.3289A>G	p.Met1097Val	plus	Belarusian	418 BC() + 354 N()			PMID: 28707579 DOI: 10.2174/1874609810666170707101548
ERCC6	NM_001277058.1	Missense Variant	rs2228528	c.1196G>A	p.Gly399Asp	plus	Belarusian	418 BC() + 354 N()			PMID: 28707579 DOI: 10.2174/1874609810666170707101548
ERCC6	NM_001277058.1	Missense Variant	rs2228528	c.1196G>A	p.Gly399Asp	plus	Taiwanese	288 BC(196) + 288 N(176)	1.36 (0.96-1.91)	<0.05	PMID: 20044625
ERCC6	NM_000124.4	Missense Variant	rs2228529	c.4238A>G	p.Gln1413ARG	no association	Taiwanese	288 BC(37) + 288 N(45)	0.8 (0.50-1.27)	<0.05	PMID: 20044625
ERCC6	NM_000124.4	Missense Variant	rs4253211	c.3689G>C	p.Arg1230Pro	no association	MA	1851 BC() + 1900 N()	0.9 (0.77-1.05)	0.567	PMID: 27791261 DOI: 10.5301/jbm.5000236
FANCI	NM_001113378.2	Intron Variant	rs8032440	c.3651+688C>A		plus	USA	801 BC(104) + 801 N(77)	1.4 (1.01-1.93)	0.044	PMID: 24038406 DOI: 10.1002/mc.22073
FAS	XM_011539764.2	Missense Variant	rs2234767	c.112G>A/T	p.Ala38Thr/Ser	plus	Turkish	91 BC(67) + 101 N(52)	1.403 (1.123-1.753)	0.003	PMID: 24815844
FASLG	NG_007269.1	upstream_gene_variant	rs763110	g.4314C>T		plus	Turkish	91 BC(91) + 101 N(86)	1.208 (1.021-1.428)	0.027	PMID: 24815844
FBXO5	NM_012177.5	Intron Variant	rs9479476	c.103+2450A>G		minus	European	3532 BC() + 5120 N()	0.83 (0.75-0.93)	0.001	PMID: 22238607 PMCID: PMC3251580 DOI: 10.1371/journal.pone.0029396
FGFR4	NM_002011.5	Intron Variant	rs2011077	c.1519+680C>T		no association	Taiwanese	428 BC(318) + 856 N(635)	1.006 (0.772–1.312)		PMID: 31878098 PMCID: PMC6982237 DOI: 10.3390/ijerph17010129
FGFR4	NM_002011.5	Missense Variant	rs351855	c.1162G>A	p.Gly388Arg	no association	Taiwanese	428 BC(314) + 856 N(614)	1.086 (0.836–1.409)		PMID: 31878098 PMCID: PMC6982237 DOI: 10.3390/ijerph17010129
FGFR4	NC_000005.9	downstream_gene_variant	rs7708357	g.176531772A>C/G/T		no association	Taiwanese	428 BC(12) + 856 N(18)	1.343 (0.641–2.814)		PMID: 31878098 PMCID: PMC6982237 DOI: 10.3390/ijerph17010129
FGFR4	NM_002011.5	Missense Variant	rs1966265	c.28G>A	p.Val10Ile	no association	Taiwanese	428 BC(321) + 856 N(635)	1.044 (0.799–1.364)		PMID: 31878098 PMCID: PMC6982237 DOI: 10.3390/ijerph17010129
FOXF2	NC_000006.11	downstream_gene_variant	rs1711973	g.1402537T>A/C/G		plus	MA	BC() + N()	OR=1.34		PMID: 24912786 DOI: 10.1007/s00204-014-1297-4
FUZ	NG_032843.1	Intron Variant	rs2286948	g.4814G>A			European	3532 BC() + 5120 N()	1.03 (0.96-1.10)	0.3694	PMID: 22238607 PMCID: PMC3251580 DOI: 10.1371/journal.pone.0029396
GBF1	NC_000010.10	Non Coding Transcript Variant	rs1057050	g.104142294G>A/C			European	3532 BC() + 5120 N()	0.9 (0.78-1.04)	0.1673	PMID: 22238607 PMCID: PMC3251580 DOI: 10.1371/journal.pone.0029396
GPX1	NM_000581.4	Missense Variant	rs968601828	c.593A>C	p.Gln198Pro	plus	Japanese	213 BC(47) + 209 N(22)	2.63 (1.45-4.75)	0.001	PMID: 15247771 DOI: 10.1097/01.ju.0000130942.40597.9d
GPX1	NM_000581.4	Missense Variant	rs1050450	c.599C>T	p.Pro200Leu	plus	Egypt	625 BC(35) + 626 N(38)	1.28 (0.75 - 2.19)		PMID: 21586620 PMCID: PMC3136366 DOI: 10.1158/1055-9965.EPI-10-1306
GPX1	NM_000581.4	Missense Variant	rs1050450	c.599C>T	p.Pro200Leu	plus	Turkish	157 BC(30) + 224 N(20)	1.67 (1.17–2.40)	0.005	PMID: 21904836 DOI: 10.1007/s12032-011-0057-z
GPX1	NM_000581.4	Missense Variant	rs1050450	c.599C>T	p.Pro200Leu	plus	MA	1092 BC() + 1179 N()	2.111 (1.020-4.368)	<0.001	PMID: 23975365 DOI: 10.1007/s13277-013-1035-1
GPX1	NM_000581.4	Missense Variant	rs968601828	c.593A>C	p.Gln198Pro	plus	MA	1092 BC() + 1179 N()	1.876 (1.011–3.480)	< 0.001	PMID: 24037914 DOI: 10.1007/s13277-013-1103-6
GPX1	NM_000581.4	Missense Variant	rs968601828	c.593A>C	p.Gln198Pro	no association	Morocco	32 BC() + 40 N()		0.435	PMID: 28145855
GSTA1	NC_000006.11	upstream_gene_variant	rs3957357	g.52668687A>G/T		no association	Serbian	201 BC(134) + 122 N(73)	1.34 (0.82–2.20)	0.215	PMID: 24075358 DOI: 10.1016/j.urolonc.2011.08.005
GSTA1	NC_000006.11	upstream_gene_variant	rs3957356	g.52668670T>A/C/G		plus	Balkan-BEN	201 BC(44) + 122 N(15)	2.60 (1.20-5.54)	0.015	PMID: 27568660 DOI: 10.1620/tjem.240.25
GSTA1	NC_000006.11	upstream_gene_variant	rs3957356	g.52668670T>A/C/G		plus	Balkan-non BEN	201 BC(89) + 122 N(58)	1.40 (0.80-3.50)	0.232	PMID: 27568660 DOI: 10.1620/tjem.240.25
GSTA1	NC_000006.11	upstream_gene_variant	rs3957357	g.52668687A>G/T		plus	Balkan-BEN	201 BC(44) + 122 N(15)	2.60 (1.20-5.54)	0.015	PMID: 27568660 DOI: 10.1620/tjem.240.25
GSTA1	NC_000006.11	upstream_gene_variant	rs3957357	g.52668687A>G/T		plus	Balkan-non BEN	201 BC(89) + 122 N(58)	1.40 (0.80-3.50)	0.232	PMID: 27568660 DOI: 10.1620/tjem.240.25
GSTA1	NC_000006.11	upstream_gene_variant	rs4715332	g.52669185C>A/G/T		plus	Balkan-BEN	201 BC(44) + 122 N(15)	2.60 (1.20-5.54)	0.015	PMID: 27568660 DOI: 10.1620/tjem.240.25
GSTA1	NC_000006.11	upstream_gene_variant	rs4715332	g.52669185C>A/G/T		plus	Balkan-non BEN	201 BC(89) + 122 N(58)	1.40 (0.80-3.50)	0.232	PMID: 27568660 DOI: 10.1620/tjem.240.25
GSTA1	NC_000006.11	upstream_gene_variant	rs3957357	g.52668687A>G/T		no association	MA	585 BC() + 702 N()	1.05 (0.83-1.33)	0.184	PMID: 27631264 PMCID: PMC5402607 DOI: 10.1097/MD.0000000000004900
GSTM1				Null genotype		plus	USA / non Hispanic whites	731 BC(387) + 740 N(335)	1.58 (1.25–1.99)		PMID: 18544563 PMCID: PMC2720058 DOI: 10.1093/carcin/bgn136
GSTM1				Null genotype		plus	MA		1.06 (0.88-1.27)	0.55	PMCID: PMC5929300 PMID: 29732392
GSTM1				Null genotype		plus	MA	BC() + N()	1.5 (1.3–1.6)		PMID: 23752272 PMCID: PMC3709789 DOI: 10.3390/ijms140612346
GSTM1				Null genotype		plus	German / Caucasian	146 BC(45) + 206 N(23)	3.54 (2.99-4.11)	<0.05	PMID: 11173863 DOI: 10.1159/000056851
GSTM1				Null genotype		plus	Turkish	121 BC(75) +121 N(55)	1.94 (1.15-3.26)	0.01	PMID: 11757669 DOI: 10.1007/s002040100268
GSTM1				Null genotype		plus	Korean	126 BC(75) + 204 N(99)	1.56 (2.9-8.0)	<0.05	PMID: 14643449 DOI: 10.1016/j.canlet.2003.09.007
GSTM1				Null genotype		plus	North India	100 BC(37) + 76 N(24)	1.34 (0.72–2.51)	0.02	PMID: 15588859 DOI: 10.1016/j.cancergencyto.2004.04.001
GSTM1				Null genotype		plus	MA	5029 BC(2941) + 6680 N(3274)	1.46 (1.35-1.57)		PMID: 21082260 DOI: 10.1007/s11033-010-0386-6
GSTM1				Null genotype		no association	Egypt	625 BC(332) + 626 N(344)	0.94 (0.74-1.18)		PMID: 21586620 PMCID: PMC3136366 DOI: 10.1158/1055-9965.EPI-10-1306
GSTM1				Null genotype		plus	Iranian	166 BC(50) + 332 N(93)	1.32 (0.82–2.62)	0.67	PMID: 22154357 DOI: 10.1016/j.urolonc.2011.11.027
GSTM1				Null genotype		plus	Korean	110 BC(65)+ 220 N(103)	1.30 (1.01–1.68)	0.037	PMID: 23810248 DOI: 10.1016/j.ejca.2013.05.019
GSTM1				Null genotype		plus	Serbian	201 BC(111) + 122 N(61)	1.23 (0.77–1.99)	0.361	PMID: 24075358 DOI: 10.1016/j.urolonc.2011.08.005
GSTM1				Null genotype		plus	Chinese	1050 BC() + 1404 N()	1.37 (1.16-1.62)	2.306 x 10-4	PMID: 24740636 DOI: 10.1002/ijc.28898
GSTM1				active genotype		plus	Balkan-BEN	201 BC(32) + 122 N(10)	2.90 (1.30-6.60)	0.01	PMID: 27568660 DOI: 10.1620/tjem.240.25
GSTM1				active genotype		no association	Balkan-non BEN	201 BC(58) + 122 N(51)	1		PMID: 27568660 DOI: 10.1620/tjem.240.25
GSTM1				Null genotype		PLUS	MA	20239 BC() + 24393 N()	1.40 (1.31–1.48)	<0.00001	PMID: 30419877 PMCID: PMC6233535 DOI: 10.1186/s12885-018-5014-1
GSTM1				Null genotype		plus	Chinese	1646 BC(937) + 1938 N(899)	1.56 (1.36–1.79)	0.394	PMID: 30539835 DOI: 10.4103/0973-1482.191067
GSTM1				Null genotype		no association	Shanghai	BC() + N()			PMID: 12500666
GSTM1				Null genotype		plus	MA	1496 BC() + 1444 N()	1.4 (1.20-1.64)		PMID: 16112283 DOI: 10.1016/S0140-6736(05)67115-2
GSTM1				Null genotype		plus	Spanish	1150 BC(1036) + 1149 N(1025)	1.7 (1.4–2.0)	<0.0001	PMID: 16112301 PMCID: PMC1459966 DOI: 10.1016/S0140-6736(05)67137-1
GSTM1				Null genotype		plus	Tunisian	62 BC(39) + 79 N(36)	2.03 (0.97-4.24)	0.046	PMID: 17381051 DOI: 10.1080/03014460600907517
GSTM1				Null genotype		plus	German	293 BC() + 176 N()			PMID: 18569590 DOI: 10.1080/15287390801988087
GSTM1				Null genotype		plus	MA	BC() + N()	1.53 (1.28-1.84)	0.05	PMID: P2:P11 DOI: 10.1093/mutage/15.5.399
GSTM1				null genotype		plus	South korean	232 BC(149) + 165(86)	1.6 (1.0-2.4)	0.01	PMID: 11825664 DOI: 10.1016/s0304-3835(01)00820-5
GSTM1						plus	MA	11473 BC() + 13795 N()	1.39 (1.28-1.51)	0	PMID: 27631264 PMCID: PMC5402607 DOI: 10.1097/MD.0000000000004900
GSTM1				null genotype		plus	Saudi arabia	52 BC(24) + 102 N(40)	1.4 (0.9–2.2)	0.19	PMID: 28348449 PMCID: PMC5350417 DOI: 10.1155/2017/1474560
GSTM1				Null genotype		no association	German	212 BC() + 194 N()	1.223 (0.826–1.809)	0.32	PMID: 19801959 DOI: 10.1097/FPC.0b013e328331b554
GSTM1				Null genotype		plus	MA	12751 BC() + 15519 N()	1.36 (1.25-1.47)	<0.01	PMID: 27911277 PMCID: PMC5356879 DOI: 10.18632/oncotarget.13702
GSTM1				Null genotype		no association	Brazilian	100 BC(40) + 100 N(33)	1.35 (0.76–2.41)		PMID: 18979064 DOI: 10.1007/s10238-008-0015-z
GSTM3	NC_000001.10	Non Coding Transcript Variant	rs1332018	g.110282972G>T		no association	German	293 BC() + 176 N()			PMID: 18569590 DOI: 10.1080/15287390801988087
GSTO1	NM_004832.3	Missense Variant	rs4925	c.419C>A	p.Ala140Asp	no association	Serbian	187 BC(18) + 140 N(12)	1.3 (0.6–3.1)	0.45	PMID: 25716313 DOI: 10.1007/s11255-015-0933-0
GSTO2	NM_183239.2	Missense Variant	rs156697	c.424A>G/T	p.Asn142Asp/Tyr	plus	Serbian	182 BC(28) + 140 N(11)	2.6 (1.2–5.8)	0.041	PMID: 25716313 DOI: 10.1007/s11255-015-0933-0
GSTP1	NM_000852.4	Missense Variant	rs1695	c.313A>G	p.Ile105Val	plus	USA / non Hispanic whites	731 BC(387) + 740 N(335)	1.12 (0.78–1.61)		PMID: 18544563 PMCID: PMC2720058 DOI: 10.1093/carcin/bgn136
GSTP1	NM_000852.4	Missense Variant	rs1695	c.313A>G	p.Ile105Val	plus	Turkish	121 BC(54) +121 N(38)	1.75 (1.03-2.99)	0.034	PMID: 11757669 DOI: 10.1007/s002040100268
GSTP1	NM_000852.4	Missense Variant	rs1695	c.313A>G	p.Ile105Val	plus	North India	106 BC(16) + 162 N(6)	7.68 (2.77-21.26)	0	PMID: 15780023
GSTP1	NM_000852.4	Missense Variant	rs1695	c.313A>G	p.Ile105Val	plus	MA	4273 BC() + 5081 N()	1.54 (1.21-1.99)	<0.001	PMID: 17404387 DOI: 10.1093/aje/kwm003
GSTP1	NM_000852.4	Missense Variant	rs1695	c.313A>G	p.Ile105Val	plus	French / Caucasian	51 BC(31) + 45 N(17)	2.27 (0.97-5.31)		PMID: 19443378
GSTP1	NM_000852.4	Missense Variant	rs1695	c.313A>G	p.Ile105Val	plus	Iranian	166 BC(112) + 332 N(160)	3.48 (1.34–5.61)	0.002	PMID: 22154357 DOI: 10.1016/j.urolonc.2011.11.027
GSTP1	NM_000852.4	Missense Variant	rs1695	c.313A>G	p.Ile105Val	plus	MA	4428 BC() + 5457 N()	1.5 (1.13–2.00)	0.005	PMID: 23054023 DOI: 10.1007/s11033-012-2109-7
GSTP1	NM_000852.4	Missense Variant	rs1695	c.313A>G	p.Ile105Val	plus	MA	BC() + N()	1.41 (1.10–1.80)	0.006	PMID: 23483487 DOI: 10.1007/s13277-013-0698-y
GSTP1	NM_000852.4	Missense Variant	rs1695	c.313A>G	p.Ile 105Val	no association	Serbian	201 BC(117) + 122 N(73)	0.93 (0.58–1.52)	0.773	PMID: 24075358 DOI: 10.1016/j.urolonc.2011.08.005
GSTP1	NM_000852.4	Missense Variant	rs1695	c.313A>G	p.Ile 105Val	no association	India / Kashmir	180 BC(51) + 210 N(51)	1.23 (0.56-2.68)	0.3	PMID: 24377535 DOI: 10.7314/apjcp.2013.14.11.6375
GSTP1	NM_000852.4	Missense Variant	rs1695	c.313A>G	p.Ile 105Val	plus	India / Kashmir	162 BC(45) + 171 N(12)	5.09 (1.57-16.5)	0	PMID: 24377535 DOI: 10.7314/apjcp.2013.14.11.6375
GSTP1	NM_000852.4	Missense Variant	rs1695	c.313A>G	p.Ile 105Val	plus	India / Kashmir	144 BC(39) + 156 N(21)	1.23 (0.56-2.68)	0	PMID: 24377535 DOI: 10.7314/apjcp.2013.14.11.6375
GSTP1	NM_000852.4	Missense Variant	rs1695	c.313A>G	p.Ile105Val	no association	MA	5080 BC() + 6187 N()	1.07 (0.96–1.20)	0.062	PMID: 27631264 PMCID: PMC5402607 DOI: 10.1097/MD.0000000000004900
GSTP1	NM_000852.4	Missense Variant	rs1695	c.313A>G	p.Ile105Val	plus	MA	7236 BC() + 8468 N()	1.33 (1.04-1.69)		PMID: 31454540
GSTP1	NM_000852.4	Missense Variant	rs1695	c.313A>G	p.Ile105Val	plus	Chinese	200 BC(45) + 200 N(27)	1.86 (1.10-3.14)	0.02	PMID: 21117956 DOI: 10.1089/gtmb.2010.0162
GSTP1	NM_000852.4	Missense Variant	rs1695	c.313A>G	p.Ile105Val	no association	Brazilian	100 BC(27) + 100 N(33)	0.75 (0.41–1.38)		PMID: 18979064 DOI: 10.1007/s10238-008-0015-z
GSTT1				null genotype		plus	USA / non Hispanic whites	731 BC(387) + 740 N(335)	1.24 (0.93–1.66)		PMID: 18544563 PMCID: PMC2720058 DOI: 10.1093/carcin/bgn136
GSTT1				null genotype		no association	Turkish	121 BC(27) +121 N(21)	1.27 (0.66-2.47)	0.62	PMID: 11757669 DOI: 10.1007/s002040100268
GSTT1				null genotype		plus	South korean	232 BC(135) + 166 N(85)	1.3 (0.9–2.0)	0.01	PMID: 11825664 DOI: 10.1016/s0304-3835(01)00820-5
GSTT1				null genotype		plus	North India	100 BC(30) + 76 N(11)	2.53 (1.17–5.46)	0.02	PMID: 15588859 DOI: 10.1016/j.cancergencyto.2004.04.001
GSTT1				null genotype		plus	Brazilian	100 BC(51) + 100 N(37)	1.77 (1.01–3.12)		PMID: 18979064 DOI: 10.1007/s10238-008-0015-z
GSTT1				null genotype		no association	Egypt	625 BC(147) + 626 N(156)	1.09 (0.83-1.42)		PMID: 21586620 PMCID: PMC3136366 DOI: 10.1158/1055-9965.EPI-10-1306
GSTT1				null genotype		plus	Iranian	166 BC(35) + 332 N(69)	1.18 (0.79–1.76)	0.74	PMID: 22154357 DOI: 10.1016/j.urolonc.2011.11.027
GSTT1				null genotype		plus	MA	10805 BC() + 13332 N()	1.1502 (1.0384–1.2741)	0.0073	PMID: 22339266 DOI: 10.1089/dna.2011.1567
GSTT1				null genotype		plus	Korean	110 BC(25) + 220 N(65)	1.29 (0.81–2.05)	0.272	PMID: 23810248 DOI: 10.1016/j.ejca.2013.05.019
GSTT1				null genotype		no association	Serbian	201 BC(56) + 122 N(34)	1.00 (0.59–1.70)	0.998	PMID: 24075358 DOI: 10.1016/j.urolonc.2011.08.005
GSTT1				active genotype		plus	Balkan-BEN	201 BC(46) + 122 N(16)	2.10 (1.10-4.00)	0.027	PMID: 27568660 DOI: 10.1620/tjem.240.25
GSTT1				active genotype		no association	Balkan-non BEN	201 BC(98) + 122 N(72)	1		PMID: 27568660 DOI: 10.1620/tjem.240.25
GSTT1						plus	MA	12369 BC() + 15333 N()	1.11 (1.00–1.22)	0	PMID: 27631264 PMCID: PMC5402607 DOI: 10.1097/MD.0000000000004900
GSTT1				null genotype		plus	Saudi arabia	52 BC(6) + 102 N(8)	1.6 (0.7–3.4)	0.27	PMID: 28348449 PMCID: PMC5350417 DOI: 10.1155/2017/1474560
GSTT1				null genotype		PLUS	MA	20239 BC() + 24393 N()	1.11 (1.01–1.22)	0.03	PMID: 30419877 PMCID: PMC6233535 DOI: 10.1186/s12885-018-5014-1
GSTT1				null genotype		minus	Chinese	1646 BC(423) + 1938 N(487)	1.00 (0.83–1.21)	0.673	PMID: 30539835 DOI: 10.4103/0973-1482.191067
GSTT1				Null genotype		no association	Shanghai	BC() + N()			PMID: 12500666
GSTT1				Null genotype		plus	Taiwanese	59 BC(32) + 81 N(51)	1.21 (0.53-2.73)		PMID: 15764300 DOI: 10.1080/13547500400010122
GSTT1				Null genotype		no association	Tunisian	62 BC(26) + 79 N(35)	OR=0.907	0.77	PMID: 17381051 DOI: 10.1080/03014460600907517
GSTT1				Null genotype		plus	Spanish	680 BC(145) + 714 N(147)	2.2 (1.1-4.3)	0.021	PMID: 20675267 PMCID: PMC2974691 DOI: 10.1289/ehp.1002206
GSTT1				Null genotype		plus	MA	11817 BC() + 14805 N()	1.13 (1.02-1.25)	<0.01	PMID: 27911277 PMCID: PMC5356879 DOI: 10.18632/oncotarget.13702
GSTZ1	NM_145870.3	Missense Variant	rs1046428	c.245T>A/C	p.Met82Lys/Thr	plus	Spanish	680 BC(72) + 714 N(64)	2.9 (1.3-6.7)	0.018	PMID: 20675267 PMCID: PMC2974691 DOI: 10.1289/ehp.1002206
GTF2H1	NM_005316.4	Intron Variant	rs4150667	c.1560+657C>A		plus	Caucasian	803 BC() + 803 N()	1.55 (1.12-2.15)	0.008	PMID: 21692063 PMCID: PMC3178723 DOI: 10.1002/cncr.26224
H19	NG_016165.1	Non Coding Transcript Variant	rs2839698	g.5213C>T/G		minus	Netherlands	177 BC(74) + 204 N(109)	0.60 (0.36–0.99)		PMID: 18262338 DOI: 10.1016/j.eururo.2008.01.060
H19	NG_016165.1	Non Coding Transcript Variant	rs217727	g.7158C>T		plus	Chinese	200 BC() + 200 N()		0.008	PMID: 29595036 DOI: 10.23736/S0393-2249.18.03004-7
H19	NG_016165.1	Non Coding Transcript Variant	rs217727	g.7158C>T		plus	Taiwan	431 BC(246) + 431 N(240)	1.058 (0.808–1.385)	<0.05	PMID: 31013794 PMCID: PMC6518101 DOI: 10.3390/ijerph16081322
H19	NG_016165.1	Non Coding Transcript Variant	rs217727	g.7158C>T		plus	Chinese	1049 BC(148) + 1399 N(156)	1.31 (1.03-1.67)	0.029	PMID: 27091055 DOI: 10.1093/mutage/gew018
H19 / MRPL23	NG_016165.1	Intron Variant	rs2107425	g.2991G>A		plus	Taiwan	431 BC(279) + 431 N(260)	1.207 (0.916–1.591)	<0.05	PMID: 31013794 PMCID: PMC6518101 DOI: 10.3390/ijerph16081322
HIF1A	NM_001530.4	Missense Variant	rs11549465	c.1744C>T	p.Pro582Ser	no association	MA	221 BC() + 461 N()	1.12 (0.65-1.92)	0.923	PMID: 24046090 DOI: 10.1007/s13277-013-1160-x
HIF1A	NM_001530.4	Missense Variant	rs11549467	c.1762G>A	p.Ala588Thr	no association	MA	219 BC() + 461N()	0.75 (0.40-1.40)	0.82	PMID: 24046090 DOI: 10.1007/s13277-013-1160-x
HLA-G	NG_029039.1	3 Prime UTR Variant	rs1063320	g.8994C>G/T		plus	Brazilian	160 BC() + 214 N()	6.965 (0.8659–56.029)	0.0474	PMID: 18721275 DOI: 10.1111/j.1399-0039.2008.01091.x
HLA-G	NG_029039.1	3 Prime UTR Variant	rs1610696	g.9048C>G		plus	Brazilian	160 BC() + 214 N()	6.965 (0.8659–56.029)	0.0474	PMID: 18721275 DOI: 10.1111/j.1399-0039.2008.01091.x
HLA-G	NG_029039.1		rs1704	14-bp insertion/deletion		plus	Brazilian	160 BC() + 214 N()	6.965 (0.8659–56.029)	0.0474	PMID: 18721275 DOI: 10.1111/j.1399-0039.2008.01091.x
HLA-G	NG_029039.1		rs1704	14-bp insertion/deletion		plus	Brazilian	160 BC() + 214 N()	6.965 (0.8659–56.029)	0.0474	PMID: 18721275 DOI: 10.1111/j.1399-0039.2008.01091.x
HLA-G	NG_029039.1	3 Prime UTR Variant	rs1707	g.8855C>A/T		plus	Brazilian	160 BC() + 214 N()	6.965 (0.8659–56.029)	0.0474	PMID: 18721275 DOI: 10.1111/j.1399-0039.2008.01091.x
HLA-G	NG_029039.1	3 Prime UTR Variant	rs1710	g.8862G>C		plus	Brazilian	160 BC() + 214 N()	6.965 (0.8659–56.029)	0.0474	PMID: 18721275 DOI: 10.1111/j.1399-0039.2008.01091.x
HLA-G	NG_029039.1	3 Prime UTR Variant	rs17179101	g.8879C>A		plus	Brazilian	160 BC() + 214 N()	6.965 (0.8659–56.029)	0.0474	PMID: 18721275 DOI: 10.1111/j.1399-0039.2008.01091.x
HLA-G	NG_029039.1	3 Prime UTR Variant	rs17179108	g.8887C>T		plus	Brazilian	160 BC() + 214 N()	6.965 (0.8659–56.029)	0.0474	PMID: 18721275 DOI: 10.1111/j.1399-0039.2008.01091.x
HMGB1		3 Prime UTR Variant	rs1045411	g.31033232C>T		minus	Chinese	431 BC(148) + 862 N(359)	0.722 (0.565-0.924)	<0.05	PMID: 30588197 PMCID: PMC6299401 DOI: 10.7150/ijms.27901
hogg1	NM_002542.5	Missense Variant	rs1052133	c.977C>G	p.Ser326Cys	no association	MA	2474 BC (1183) + 2408 N(1157)	1.07 (0.87-1.32)	0.53	PMID: 22156293 DOI: 10.1159/000331931
hOGG1	NM_002542.5	Missense Variant	rs1052133	c.977C>G	p.Ser326Cys	plus	Chinese	1050 BC(706) +1402 N(888)	1.19 (1.00–1.41)	0.042	PMID: 22463382 DOI: 10.1111/j.1349-7006.2012.02290.x
hOGG1	NM_002542.5	Missense Variant	rs1052133	c.977C>G	p.Ser326Cys	No association	MA	2474 BC(241) + 2498 N(226)	1.05 (0.65-1.70)	0.85	PMID: 22857644 PMCID: PMC3487852 DOI: 10.1186/1471-2407-12-335
hOGG1	NM_002542.5	Missense Variant	rs1052133	c.977C>G	p.Ser326Cys	no association	MA	2521 BC() +2408 N()	1.07 (0.81-1.42)	0.001	PMID: 23079842 DOI: 10.4238/2012.September.26.4
HOTAIR	NC_000012.11	upstream_gene_variant	rs874945	g.54355451C>T		plus	Chinese	1050 BC(399) + 1407 N(465)	1.23 (1.04-1.46)	0.014	PMID: 29673865 DOI: 10.1016/j.gene.2018.04.039
HOXB5	NC_000017.10	3 Prime UTR Variant	rs9299	g.46669430C>A/T		plus	Chinese	391 BC(308) + 391 N(278)	1.487 (1.07-2.06)	0.017	PMID: 22768238 PMCID: PMC3387002 DOI: 10.1371/journal.pone.0040127
ICAM1	NM_000201.3	Missense Variant	rs5498	c.1405A>G	p.Lys469Glu	plus	Taiwanese	279 BC(128) + 279 N(105)	1.603 (1.082–2.376)	<0.05	PMID: 24789429 DOI: 10.1007/s13277-014-1934-9
IGFBP3	NG_011508.1	upstream_gene_variant	rs2854744	g.4797C>G/A		no association	MA	1450 BC() + 1725 N()	1.11 (0.91-1.37)	0.4446	PMID: 21892705 DOI: 10.1007/s00204-011-0747-5
IL10	NG_012088.1	upstream_gene_variant	rs1800896	g.3943A>G		plus	North India	214 BC(196) + 385 N(324)	1.95 (1.09-3.50)	0.023	PMID: 19237018 DOI: 10.1016/j.arcmed.2008.11.006
IL10	NG_012088.1	upstream_gene_variant	rs1800896	g.3943A>G		plus	Chinese	400 BC() + 400 N()	OR=2.058		PMID: 23751478
IL10	NG_012088.1	upstream_gene_variant	rs1800871	g.4206T>C		plus	North India	214 BC(168) + 385 N(270)	1.77 (1.14-2.75)	0.01	PMID: 19237018 DOI: 10.1016/j.arcmed.2008.11.006
IL10	NG_012088.1	upstream_gene_variant	rs1800871	g.4206T>C		plus	Chinese	400 BC() + 400 N()	OR=1.979		PMID: 23751478
IL10	NG_012088.1	upstream_gene_variant	rs1800872	g.4433A>C		plus	MA	4516 BC(707) + 5401 N(1031)	1.15 (1.02–1.31)	0.03	PMID: 27995011 PMCID: PMC5127928 DOI: 10.1186/s40064-016-3705-0
IL10	NG_012088.1	upstream_gene_variant	rs1800872	g.4433A>C		plus	Chinese	400 BC() + 400 N()	OR=1.979		PMID: 23751478
IL12		upstream_gene_variant	NA	-16974A>C		minus	North India	200 BC(89) + 200 N(113)	0.62 (0.42–0.92)	0.017	PMID: 23403235 DOI: 10.1016/j.gene.2013.01.025
IL12B	NG_009618.1	3 Prime UTR Variant	rs3212227	g.19532A>C		plus	Iranian	261 BC() + 251 N()	3.05 (1.8-5.18)	1.5e-05	PMID: 25292079 DOI: 10.7314/apjcp.2014.15.18.7869
IL13	NG_012090.1	Intron Variant	rs1800925	g.3945C>G/T		no association	Chinese	817 BC(256) + 1141 N(317)	1.18 (0.96–1.43)		PMID: 22170601 DOI: 10.1007/s11033-011-1334-9
IL13	NM_002188.3	Missense Variant	rs20541	c.431A>C/G/T	p.Gln144Pro/Arg/Leu	no association	Chinese	817 BC(417) + 1141 N(577)	1.01 (0.84-1.21)		PMID: 22170601 DOI: 10.1007/s11033-011-1334-9
IL17A	NG_033021.1	upstream_gene_variant	rs2275913	g.4849G>A/C		plus	Polish	175 BC(97) + 207 N(89)	1.53 (0.99-2.36)	0.06	PMCID: PMC7226548 DOI: 10.5114/ceji.2020.94674
IL18		upstream_gene_variant	NA	-137G>C		plus	North India	200 (112) BC+ 200 (77)N	1.96 (1.26–3.06)	0.03	PMID: 23403235 DOI: 10.1016/j.gene.2013.01.025
IL18	NG_028143.1	upstream_gene_variant	rs1946518	g.4383A>C		plus	North India	200 (89) BC+ 200 (113)N	1.59 (1.01–2.95)	0.031	PMID: 23403235 DOI: 10.1016/j.gene.2013.01.025
IL18	NG_028143.1	upstream_gene_variant	rs187238	g.4853G>T/C		plus	Polish	175 BC(83) + 207 N(68)	1.84 (1.22-2.79)	0.008	PMCID: PMC7226548 DOI: 10.5114/ceji.2020.94674
IL19	NM_153758.3	Intron Variant	rs1800890	c.-35+4942A>T		plus	Spanish	1047 BC() + 988 N()	OR=2.26	0.019	PMID: 24391818 PMCID: PMC3877090 DOI: 10.1371/journal.pone.0083745
IL2	NG_016779.1	upstream_gene_variant	rs2069762	g.4671T>G		plus	Chinese	365 BC(307) + 390 N(266)	1.40 (1.14–1.73)	0.002	PMID: 22242968 DOI: 10.1089/dna.2011.1476
IL22	NG_060763.1	upstream_gene_variant	rs2227485	g.4672C>T		plus	Chinese	210 BC (58) + 210 N(33)	2.04 (1.19-3.49)	0.009	PMID: 26598081 PMCID: PMC4602377 DOI: 10.6061/clinics/2015(10)05
IL22	NG_060763.1	downstream_gene_variant	rs1182844	g.10853A>T/G/C		no association	Chinese	210 BC(43) + 210 N(39)	1.19 (0.71-2.00)	0.52	PMID: 26598081 PMCID: PMC4602377 DOI: 10.6061/clinics/2015(10)05
IL23R	NM_144701	3 Prime UTR Variant	rs10889677	c.309C>A		plus	Polish	175 BC(83) + 207 N(83)	1.48 (0.98-2.22)	0.06	PMCID: PMC7226548 DOI: 10.5114/ceji.2020.94674
IL23R	NM_144701	3 Prime UTR Variant	rs10889677	c.309C>A		plus	Chinese	226 BC(321) + 270 N(441)	1.818 (1.349–2.449)	<0.001	PMID: 24861772 DOI: 10.1007/s10689-014-9731-6
IL27	NC_000016.9	Intron Variant	rs153109	g.28519096T>C		plus	Chinese	332 BC(205) + 499 N(270)	1.37 (1.03–1.82)	0.029	PMID: 26014498 PMCID: PMC4445811 DOI: 10.1186/s12885-015-1459-7
IL27	NM_145659.3	Missense Variant	rs17855750	c.175T>G/A	p.Ser59Ala/Thr	plus	Chinese	332 BC(4) + 499 N(0)	0	0.006	PMID: 26014498 PMCID: PMC4445811 DOI: 10.1186/s12885-015-1459-7
IL27	NM_145659.3	Missense Variant	rs17855750	c.175T>G/A	p.Ser59Ala/Thr	plus	Chinese	7570 BC() + 9839 N()	1.156 (1.005–1.329)	0.41	PMID: 26303036 PMCID: PMC4554366 DOI: 10.12659/MSM.895032
IL31	NM_001014336.2	Intron Variant	rs7977932	c.166-95G>C		no association	Chinese	294 BC(70) + 478 N(93)	0.80 (0.57–1.11)	0.18	PMID: 29116431 DOI: 10.1007/s10689-017-0060-4
IL4	NG_023252.1	upstream_gene_variant	rs2243250	g.4782C>G/T		no association	Chinese	817 BC(303) + 1141 N(439)	0.95 (0.78-1.14)		PMID: 22170601 DOI: 10.1007/s11033-011-1334-9
IL4R	NM_000418.4	Missense Variant	rs1801275	c.1727A>G	p.Gln576Arg	no association	Chinese	817 BC(253) + 1141 N(344)	1.04 (0.86-1.27)		PMID: 22170601 DOI: 10.1007/s11033-011-1334-9
IL4R	NM_000418.4	Missense Variant	rs1805010	c.223A>C/G/T	p.Ile75Leu/Val/Phe	no association	Chinese	817 BC(604) + 1141 N(835)	1.03 (0.84-1.26)		PMID: 22170601 DOI: 10.1007/s11033-011-1334-9
IL4R	NM_000418.4	Missense Variant	rs1805015	c.1507T>C	p.Ser503Pro	no association	Chinese	817 BC(143) + 1141 N(189)	1.08 (0.85-1.37)	0.852	PMID: 22170601 DOI: 10.1007/s11033-011-1334-9
IL6	NG_011640.1	Intron Variant	rs1800795	g.4880C>G/T		plus	MA	580 BC() + 643 N()	2.19 (1.32–3.64)	0.003	PMID: 21104146 DOI: 10.1007/s11033-010-0399-1
IL6	NG_011640.1	Intron Variant	rs1800795	g.4880C>G/T		plus	Iranian	261 BC() + 251 N()	2.6 (1.43-4.47)	0.011	PMID: 25292079 DOI: 10.7314/apjcp.2014.15.18.7869
IL6	NG_011640.1	Intron Variant	rs1800795	g.4880C>G/T		minus	India	232 BC(137) + 250 N(184)	0.52 (0.35-0.75)	0.00073	PMID: 26605964 DOI: 10.1016/j.cyto.2015.11.008
IL6	NG_011640.1	Intron Variant	rs1800796	g.4481G>A/C		no association	India	232 BC(60) + 250 N(60)	1.10 (0.73–1.66)	0.67	PMID: 26605964 DOI: 10.1016/j.cyto.2015.11.008
IL6	NG_011640.1	Intron Variant	rs1800797	g.4456A>C/G/T		no association	India	232 BC(131) + 250 N(126)	1.29 (0.89–1.82)	0.2	PMID: 26605964 DOI: 10.1016/j.cyto.2015.11.008
IL8 and CXCL8	NG_029889.1	upstream_gene_variant	rs4073	g.4802A>C/G/T		plus	Northern India	205 BC(52) + 205 N(71)	2.12 (1.28–3.52)	0.003	PMID: 20470938 DOI: 10.1016/j.arcmed.2010.03.005
ING2	NC_000004.11	Intron Variant	rs6854224	g.184420872C>T		Minus	Caucasian	803 BC() + 803 N()	0.70 (0.53-0.93)	0.013	PMID: 21692063 PMCID: PMC3178723 DOI: 10.1002/cncr.26224
ING2	NC_000004.11	downstream_gene_variant	rs11132186	g.184438723G>C/T		Minus	Caucasian	803 BC() + 803 N()	0.52 (0.32-0.83)	0.005	PMID: 21692063 PMCID: PMC3178723 DOI: 10.1002/cncr.26224
ING2	NC_000004.11	downstream_gene_variant	rs11735038	g.184440980A>C/T		minus	Caucasian	803 BC() + 803 N()	0.66 (0.49-0.90)	0.008	PMID: 21692063 PMCID: PMC3178723 DOI: 10.1002/cncr.26224
IRS2	NM_003749.3	Intron Variant	rs9515120	c.4012+11998G>A		plus	USA	803 BC() + 803 N()	1.57 (1.12-2.19)	0.009	PMID: 20354165 PMCID: PMC2867666 DOI: 10.1158/1940-6207.CAPR-09-0263
JAG1	NC_000020.10	intergenic_variant	rs4813953	g.10991138T>C		plus	MA	BC() + N()	OR=1.16		PMID: 24912786 DOI: 10.1007/s00204-014-1297-4
JAG1	NC_000020.10	intergenic_variant	rs4813953	g.10991138T>C		plus	Chinese	581 BC() + 1561 N()	1.09 (1.02–1.17)	0.016	PMID: 32384449 PMCID: PMC7220229 DOI: 10.1097/MD.0000000000019980
JAG1	NC_000020.10	intergenic_variant	rs6104690	g.10988099G>A/C/T		plus	MA	BC() + N()	OR=1.12		PMID: 24912786 DOI: 10.1007/s00204-014-1297-4
JAG1	NC_000020.10	intergenic_variant	rs6104690	g.10988099G>A/C/T		plus	European	15058 BC() + 286270 N()		2.19×10−11	PMID: 26732427 PMCID: PMC4817084 DOI: 10.1093/hmg/ddv492
JAG1	NC_000020.10	intergenic_variant	rs6104690	g.10988099G>A/C/T		plus	MA / European	7678 BC() + 13088 N()	0.89 (0.85-0.93)	7.13 × 10-7	PMID: 24163127 PMCID: PMC3919005 DOI: 10.1093/hmg/ddt519
JAG1	NC_000020.10	intergenic_variant	rs62185668	g.10961935C>A/T		plus	MA	6936 BC() + 99 682 N()	1.19 (1.13-1.26)	1.5x10-11	PMID: 24861552 DOI: 10.1093/hmg/ddu264
KANK2	NM_015493.6	Intron Variant	rs4804149	c.2093-229A>G		minus	European	3532 BC() + 5120 N()	0.92 (0.85-0.99)	0.0202	PMID: 22238607 PMCID: PMC3251580 DOI: 10.1371/journal.pone.0029396
LOC105369818 / IL22	NG_060763.1	Intron Variant	rs1179246	g.11802T>G		no association	Chinese	210 BC(41) + 210 N(47)	0.83 (0.49-1.43)	0.51	PMID: 26598081 PMCID: PMC4602377 DOI: 10.6061/clinics/2015(10)05
LOC105379243	NC_000008.10	Intron Variant	rs2645446	g.11649069G>A/C/T		plus	USA	801 BC(538) + 801 N(500)	1.25 (1.01-1.55)	0.037	PMID: 24038406 DOI: 10.1002/mc.22073
LOC105379066	NC_000005.9	Intron Variant	rs10065575	g.86714840G>A		minus	Caucasian	803 BC() + 803 N()	0.76 (0.61-0.94)	0.01	PMID: 21692063 PMCID: PMC3178723 DOI: 10.1002/cncr.26224
LRP6	NM_002336.3	Intron Variant	rs10743980	c.55+6820A>T		minus	USA / Caucasian	803 BC(131) + 803 N(156)	0.76 (0.58- 0.99)	0.039	PMID: 26173102 PMCID: PMC5087323 DOI: 10.1016/j.juro.2015.07.032
LRRC43	NC_000012.11	Intron Variant	rs4758680	g.122655352T>A		plus	Chinese	294 BC(104) + 478 N(132)	1.43 (1.05-1.96)	0.02	PMID: 29116431 DOI: 10.1007/s10689-017-0060-4
LSP1	NG_011509.1	upstream_gene_variant	rs907611	g.4873G>A		plus	MA / European	6901 BC() + 12280 N()	1.15 (1.09-1.21)	4.11 × 10-8	PMID: 24163127 PMCID: PMC3919005 DOI: 10.1093/hmg/ddt519
LSP1	NG_011509.1	upstream_gene_variant	rs907611	g.4873G>A		no association	MA / Chinese	1050 BC() + 1404 N()	OR=1.12	0.129	PMID: 24912786 DOI: 10.1007/s00204-014-1297-4
LZIC	NM_032368.5	Intron Variant	rs1220398	c.336+481T>C		plus	European	3532 BC() + 5120 N()	0.89 (0.81-0.98)	0.0169	PMID: 22238607 PMCID: PMC3251580 DOI: 10.1371/journal.pone.0029396
MAML2	NM_032427.4	Intron Variant	rs7944701	c.514-4342G>T		plus	Chinese	580 BC()+ 1101 N()	1.329 (1.115-1.583)	0.001	PMID: 31914088 PMCID: PMC6959859 DOI: 10.1097/MD.0000000000018725
NAMPTP1	NG_005593.6	nc_transcript_variant	rs2505568	g.1929A>T/C		minus	Chinese	407 BC(37) + 316 N(77)	0.31 (0.20–0.47)	<0.0001	PMID: 24363084 DOI: 10.1007/s13277-013-1527-z
MAP2K4	NG_033952.1	downstream_gene_variant	rs4791489	g.129142C>T		plus	Spanish	1047 BC() + 988 N()	OR=0.49	0.03	PMID: 24391818 PMCID: PMC3877090 DOI: 10.1371/journal.pone.0083745
MAP3K7	NM_003188.4	Intron Variant	rs812606	c.1276-857T>G		plus	Spanish	1047 BC() + 988 N()	OR=2.68	0.005	PMID: 24391818 PMCID: PMC3877090 DOI: 10.1371/journal.pone.0083745
MCF2L	NM_001112732.3	Intron Variant	rs4907479	c.80-9969G>A		plus	European	15058 BC() + 286270 N()		3.3×10−10	PMID: 26732427 PMCID: PMC4817084 DOI: 10.1093/hmg/ddv492
MCP1 and CCL2	NG_012123.1	upstream_gene_variant	rs1024611	g.2493A>G		minus	Mexican	47 BC(3) + 126 N(37)	6.097 (1.885-19.570)	0.001	PMID: 19646633 DOI: 10.1016/j.urology.2009.04.016
MCP1 and CCL2	NG_012123.1	upstream_gene_variant	rs1024611	g.2493A>G		plus	Turkish	72 BC(8) + 76 N(3)	3.04 (0.77-11.9)	0.08	PMID: 20449800 DOI: 10.4238/vol9-2gmr829
MDM2	NG_016708.1	upstream_gene_variant	rs937282	g.4827C>G		plus	Chinese	234 BC() + 253 N()	2.45 (1.02-5.72)	0.152	PMID: 18519798 DOI: 10.1158/1078-0432.CCR-07-5155
MDM2	NM_002392.5	Intron Variant	rs2279744	c.14+309T>G		plus	MA / Caucasian	972 BC() + 1012 N()	1.41 (1.10-1.81)	0.006	PMID: 25040988 DOI: 10.7314/apjcp.2014.15.13.5277
MDM2	NM_002392.5	Intron Variant	rs2279744	c.14+309T>G		no association	MA	1254 BC() + 1787 N()	1.06 (0.89–1.27)	0.5	PMID: 27015167 PMCID: PMC4998362 DOI: 10.1097/MD.0000000000002941
MDM2	NM_002392.5	Intron Variant	rs2279744	c.14+309T>G		no association	German / Caucasian	224 BC(149) + 140 N(89)	1.138 (0.732–1.771)	0.573	PMID: 24217660 DOI: 10.1159/000355976
MGMT	NM_002412.5	Missense Variant	rs1803965	c.159C>T	p.Leu53=	no association	Southern China	167 BC(38) + 204 N(31)	1.60 (0.94–2.73)	0.063	PMID: 15885889 DOI: 10.1016/j.canlet.2005.03.043
MGMT	NM_002412.5	Missense Variant	rs12917	c.250C>T	p.Leu84Phe	no association	Southern China	167 BC(35) + 204 N(31)	1.40 (0.82–2.41)	0.149	PMID: 15885889 DOI: 10.1016/j.canlet.2005.03.043
MIF	NG_012099.1	upstream_gene_variant	rs1016305644	g.4925A>C		Minus	Southeast China	325 BC(119) + 345 N(170)	0.57 (0.41–0.79)	<0.001	PMID: 21750916 DOI: 10.1007/s11033-011-1075-9
MIR143HG / CARMEN	NC_000005.9	Intron variant	rs353293	g.148807226C>T		minus	Chinese	333 BC(65) + 536 N(148)	0.64 (0.46–0.88)	0.006	PMID: 27438131 PMCID: PMC4954649 DOI: 10.1371/journal.pone.0159115
MIR146A	NC_000005.9	Non Coding Transcript Variant	rs2910164	g.159912418C>G		no association	India	212 BC(85) + 250 N(115)	0.79 (0.54-1.15)	0.221	PMID: 21345130 DOI: 10.1089/dna.2010.1159
miR146a	NC_000005.9	Non Coding Transcript Variant	rs2910164	g.159912418C>G		minus	Chinese	1019 BC () + 1182 N()	0.8 (0.71–0.90)	2.920×10−4	PMID: 22846912 DOI: 10.1158/0008-5472.CAN-12-0688
MIR196A2	NC_000012.11	Non Coding Transcript Variant	rs11614913	g.54385599C>T		minus	Southwest China	159 BC(66) + 298 N(166)	0.56 (0.38–0.83)	0.004	PMID: 26458899 PMCID: PMC4603775 DOI: 10.1186/s12957-015-0683-6
MIR196A2	NC_000012.11	Non Coding Transcript Variant	rs11614913	g.54385599C>T		no association	India	212 BC(136) + 250 N(141)	1.36 (0.93-1.98)	0.11	PMID: 21345130 DOI: 10.1089/dna.2010.1159
MIR499A / MIR499B	NC_000020.10	Non Coding Transcript Variant	rs3746444	g.33578251A>C/G		no association	India	212 BC(117) + 250 N(129)	1.09 (0.75-1.59)	0.622	PMID: 21345130 DOI: 10.1089/dna.2010.1159
MMP1	NG_011740.1	upstream_gene_variant	rs1799750	g.3471del		plus	Turkish	102 BC(49) + 94 N(22)	2.79 (1.53-5.60)	<0.01	PMID: 17986285 DOI: 10.1111/j.1464-410X.2007.07315.x
MMP1	NG_011740.1	upstream_gene_variant	rs1799750	g.3471del		plus	Northern India	200 BC(97) + 200 N(60)	3.04 (1.71–5.39)	0.001	PMID: 20826916 PMCID: PMC3835524 DOI: 10.3233/DMA-2010-0724
MMP1	NG_011740.1	upstream_gene_variant	rs1799750	g.3471del		minus	Polish	241 BC(173) + 199 N(160)	0.62 (0.39–0.98)	0.042	PMID: 23819551 DOI: 10.1111/bju.12230
MMP1	NG_011740.1	upstream_gene_variant	rs1799750	g.3471del		plus	MA	1103 BC() + 1053 N()	1.44 (1.05-1.97)	0.022	PMID: 24390660 PMCID: PMC3980037 DOI: 10.1007/s13277-013-1395-6
MMP1	NG_011740.1	upstream_gene_variant	rs1799750	g.3471del		minus	MA	1096 BC() + 1048 N()	0.57 (0.36–0.93)	0.001	PMID: 26301605 PMCID: PMC4599389 DOI: 10.1089/gtmb.2015.0123
MMP11	NM_005940.5	Intron Variant	rs738791	c.108+2360C>T		no association	Taiwan	431 BC(250) + 650 N(341)	1.222 (0.946–1.579)	<0.05	PMID: 31940762 PMCID: PMC7013383 DOI: 10.3390/ijerph17020475
MMP11	NM_005940.5	Intron Variant	rs2267029	c.108+2751A>G		no association	Taiwan	431 BC(201) + 650 N(285)	1.107 (0.858–1.428)	<0.05	PMID: 31940762 PMCID: PMC7013383 DOI: 10.3390/ijerph17020475
MMP11	NM_005940.5	Missense Variant	rs738792	c.113C>T	p.Ala38Val	no association	Taiwan	431 BC(224) + 650 N(309)	1.160 (0.900–1.495)	<0.05	PMID: 31940762 PMCID: PMC7013383 DOI: 10.3390/ijerph17020475
MMP11	NM_005940.5	Synonymous Variant	rs28382575	c.1425T>C	p.Pro475=	plus	Taiwan	431 BC(26) + 650 N(19)	2.045 (1.088-3.843)	0.026	PMID: 31940762 PMCID: PMC7013383 DOI: 10.3390/ijerph17020475
MMP11	NG_029443.1	upstream_gene_variant	rs131451	g.3509C>A/T		no association	Taiwan	431 BC(292) + 650 N(417)	1.121 (0.857–1.465)	<0.05	PMID: 31940762 PMCID: PMC7013383 DOI: 10.3390/ijerph17020475
MMP12	NG_032936.1	upstream_gene_variant	rs2276109	g.4974A>G		no association	Polish	241 BC(67) + 199 N(51)	1.21 (0.78–1.88)	0.372	PMID: 23819551 DOI: 10.1111/bju.12230
MMP2	NG_008989.1	upstream_gene_variant	rs243865	g.3726C>T		plus	Northern India	200 BC(98) + 200 N(69)	2.61 (1.63–4.17)	<0.001	PMID: 21784671 DOI: 10.1016/j.urolonc.2011.01.001
MMP2	NG_008989.1	upstream_gene_variant	rs243865	g.3726C>T		no association	Polish	241 BC(98) + 199 N(79)	1.05 (0.71–1.55)	0.799	PMID: 23819551 DOI: 10.1111/bju.12230
MMP2	NG_008989.1	upstream_gene_variant	rs243865	g.3726C>T		plus	MA	839 BC() + 775 N()	2.1 (1.38-3.10)	0	PMID: 24390660 PMCID: PMC3980037 DOI: 10.1007/s13277-013-1395-6
MMP2	NG_008989.1	upstream_gene_variant	rs243865	g.3726C>T		minus	MA / Asian	1020 BC() + 960 N()	0.41 (0.18–0.94)	0.195	PMID: 26301605 PMCID: PMC4599389 DOI: 10.1089/gtmb.2015.0123
MMP7	NC_000011.9	upstream_gene_variant	rs11568818	g.102401661T>A/C		plus	Northern India	200 BC(52) + 200 N(30)	2.38 (1.30–4.34)	0.005	PMID: 20826916 PMCID: PMC3835524 DOI: 10.3233/DMA-2010-0724
MMP7	NC_000011.9	upstream_gene_variant	rs11568818	g.102401661T>A/C		minus	MA	440 BC() + 399 N()	0.81 (0.66–0.98)	0.325	PMID: 26301605 PMCID: PMC4599389 DOI: 10.1089/gtmb.2015.0123
MMP7	NC_000011.9	upstream_gene_variant	rs11568818	g.102401661T>A/C		no association	Taiwan	375 BC(41) + 375 N(47)	0.84 (0.54-1.32)	0.496	PMID: 30388078 PMCID: PMC6199589 DOI: 10.21873/invivo.11345
MMP7	NC_000011.9	upstream_gene_variant	rs11568818	g.102401661T>A/C		plus	Chinese	355 BC(65) + 435 N(61)	1.56 (1.02–2.38)	0.038	PMID: 31576476 DOI: 10.1007/s10238-019-00582-7
MMP7	NC_000011.9	upstream_gene_variant	rs11568819	g.102401633G>A		no association	Taiwan	375 BC(0) + 375 N(0)			PMID: 30388078 PMCID: PMC6199589 DOI: 10.21873/invivo.11345
MMP8	NG_012101.1	upstream_gene_variant	rs11225395	g.4206T>G/C		no association	MA	8140 BC(4372) + 10 529 N(5066)	0.98 (0.92–1.04)	0.429	PMID: 31638929 PMCID: PMC6805444 DOI: 10.1186/s12881-019-0890-z
MMP8	NM_002424.3	Missense Variant	rs35866072	c.1379A>C	p.Lys460Thr	no association	MA	8140 BC(3019) + 10 529 N(3544)	0.94 (0.67–1.32)	0.729	PMID: 31638929 PMCID: PMC6805444 DOI: 10.1186/s12881-019-0890-z
MMP8	NM_002424.3	Missense Variant	rs1940475	c.259A>G	p.Lys87Glu	no association	MA	8140 BC(749) + 10 529 N(1919)	1.05 (0.93–1.18)	0.43	PMID: 31638929 PMCID: PMC6805444 DOI: 10.1186/s12881-019-0890-z
MMP9	NG_011468.1	upstream_gene_variant	rs3918242	g.3430C>T		no association	Polish	241 BC(91) + 199 N(65)	1.30 (0.86–1.95)	0.209	PMID: 23819551 DOI: 10.1111/bju.12230
MMP9	NG_011468.1	upstream_gene_variant	rs3918242	g.3430C>T		no association	MA	839 BC() + 775 N()	1 (0.55-1.80)	0.998	PMID: 24390660 PMCID: PMC3980037 DOI: 10.1007/s13277-013-1395-6
MMP9	NG_011468.1	upstream_gene_variant	rs3918242	g.3430C>T		no association	Turkish	100 BC() + 100 N()			PMID: 28980922 DOI: 10.14715/cmb/2017.63.9.9
MMP9	NG_011468.1	upstream_gene_variant	rs3918241	g.3189T>A		no association	MA	6154 BC() + 6330 N()			PMID: 30249503 DOI: 10.1016/j.prp.2018.09.011
MMP9	NM_004994.3	Missense Variant	rs2250889	c.1721G>A/C/T	p.Arg574Gln/Pro/Leu	no association	MA	6154 BC() + 6330 N()			PMID: 30249503 DOI: 10.1016/j.prp.2018.09.011
MMP9	NM_004994.3	Missense Variant	rs17576	c.836A>C/G/T	p.Gln279Pro/Arg/Leu	no association	MA	6154 BC() + 6330 N()			PMID: 30249503 DOI: 10.1016/j.prp.2018.09.011
MMP9	NM_004994.3	Missense Variant	rs17577	c.2003G>A/C	p.Arg668Gln/Pro	no association	MA	6154 BC() + 6330 N()			PMID: 30249503 DOI: 10.1016/j.prp.2018.09.011
MnSOD	NM_000636.4	Missense Variant	rs4880	c.47T>C	p.Val16Ala	no association	Turkish	157 BC(105) + 224 N(135)	1.14 (0.90–1.43)	0.262	PMID: 21904836 DOI: 10.1007/s12032-011-0057-z
MTHFD2	NM_006636.4	Intron Variant	rs1667627	c.101+3323C>T		plus	USA	832 BC(152) + 1191 N(183)	1.7 (1.3-2.3)	<0.004	PMID: 19252927 PMCID: PMC2763504 DOI: 10.1007/s00439-009-0645-6
MTHFR	NM_005957.5	Intron Variant	rs1476413	c.1632+35G>C		minus	Southeastern Michigan	219 BC(10) + 273 N(27)	0.40 (0.18-0.88)		PMID: 22747749 PMCID: PMC3465173 DOI: 10.1186/1476-069X-11-43
MTHFR	NM_005957.5	Missense Variant	rs1801131	c.1286A>C	p.Glu429Ala	no association	Chinese	312 BC(6) + 325 N(7)	0.90 (0.30-2.72)	>0.05 (not statistically significant)	PMID: 20146887 DOI: 10.1177/147323000903700625
MTHFR	NM_005957.5	Missense Variant	rs1801131	c.1286A>C	p.Glu429Ala	plus	Iranian	158 BC(25) +316 N(23)	3.51 (2.42–5.64)	0.001	PMID: 21046286 DOI: 10.1007/s12032-010-9723-9
MTHFR	NM_005957.5	Missense Variant	rs1801131	c.1286A>C	p.Glu429Ala	plus	Turkish			0.278	PMID: 22126575
MTHFR	NM_005957.5	Missense Variant	rs1801131	c.1286A>C	p.Glu429Ala	plus	MA	BC() + N()	1.29 (1.08-1.55)		PMID: 22296361
MTHFR	NM_005957.5	Missense Variant	rs1801131	c.1286A>C	p.Glu429Ala	plus	MA / Asian and African	915 BC() + 1103 N()	1.29 (1.00–1.66)	0.048	PMID: 23578207 DOI: 10.1089/dna.2012.1931
MTHFR	NM_005957.5	Missense Variant	rs1801131	c.1286A>C	p.Glu429Ala	plus	Tunisian	111 BC(47) + 131 N(37)	1.86 (1.04-3.33)	0.03	PMID: 17574963 DOI: 10.1016/j.cancergencyto.2007.03.007
MTHFR	NM_005957.5	Missense Variant	rs1801131	c.1286A>C	p.Glu429Ala	plus	Tunisian	185 BC(78) + 191 N(60)	1.62 (1.03- 2.55)	0.03	PMID: 19837268 DOI: 10.1016/j.cancergencyto.2009.06.007
MTHFR	NM_005957.5	Missense Variant	rs1801133	c.665C>T	p.Ala222Val	plus	Chinese	312 BC(61) + 325 N(42)	2.00 (1.23–3.25)	0.017	PMID: 20146887 DOI: 10.1177/147323000903700625
MTHFR	NM_005957.5	Missense Variant	rs1801133	c.665C>T	p.Ala222Val	no association	Iranian	158 BC(17) +316 N(30)	1.28 (0.81–1.42)	0.74	PMID: 21046286 DOI: 10.1007/s12032-010-9723-9
MTHFR	NM_005957.5	Missense Variant	rs1801133	c.665C>T	p.Ala222Val	plus	Turkish			0.036	PMID: 22126575
MTHFR	NM_005957.5	Missense Variant	rs1801133	c.665C>T	p.Ala222Val	plus	MA	BC() + N()	0.79 (0.64-0.97)		PMID: 22296361
MTHFR	NM_005957.5	Missense Variant	rs1801133	c.665C>T	p.Ala222Val	plus	MA / Asian	859 BC() + 1191 N()	1.38 (1.13–1.69)	0.002	PMID: 23578207 DOI: 10.1089/dna.2012.1931
MTHFR		Missense Variant	rs1801133	c.665C>T	p.Ala222Val	no association	MA	3570 BC() + 3926 N()	0.998 (0.869–1.145)	0.117	PMID: 23649653 DOI: 10.1007/s13277-013-0802-3
MTHFR	NM_005957.5	Missense Variant	rs1801133	c.665C>T	p.Ala222Val	no association	MA	3570 BC() + 3926 N()	1.00 (0.87-1.15)	0.975	PMID: 23773402 PMCID: PMC3751124 DOI: 10.1186/1746-1596-8-95
MTHFR	NM_005957.5	Missense Variant	rs1801133	c.665C>T	p.Ala222Val	plus	Saudi arabia	52 BC(5) + 102 N(0)	3.6 (1.8–7.1)	0.0002	PMID: 28348449 PMCID: PMC5350417 DOI: 10.1155/2017/1474560
MTHFR	NM_005957.5	Missense Variant	rs1801133	c.665C>T	p.Ala222Val	plus	Caucasians	410 BC(234) + 410 N(214)	1.22 (0.92-1.60)		PMID: 15117811 DOI: 10.1093/carcin/bgh175
MTHFR	NM_005957.5	Missense Variant	rs1801133	c.665C>T	p.Ala222Val	no association	Tunisian	111 BC(78) + 131 N(90)	1.04 (0.71-1.51)	0.86	PMID: 17574963 DOI: 10.1016/j.cancergencyto.2007.03.007
MTHFR	NM_005957.5	Missense Variant	rs1801133	c.665C>T	p.Ala222Val	no association	Tunisian	185 BC(98) + 191 N(110)	0.83 (0.54-1.27)	0.42	PMID: 19837268 DOI: 10.1016/j.cancergencyto.2009.06.007
MTHFR	NM_005957.5	Missense Variant	rs2274976	c.1781G>A	p.Arg594Gln	no association	Iranian	158 BC(13) +316 N(27)	0.93 (0.69–1.51)	0.87	PMID: 21046286 DOI: 10.1007/s12032-010-9723-9
MTR	NM_000254.2	Missense Variant	rs1805087	c.2756A>G	p.Asp919Gly	plus	Tunisian	111 BC(61) + 131 N(45)	2.33 (1.34-4.06)	0.001	PMID: 17574963 DOI: 10.1016/j.cancergencyto.2007.03.007
MTR	NM_000254.2	Missense Variant	rs1805087	c.2756A>G	p.Asp919Gly	plus	Tunisian	185 BC(80) + 191 N(52)	2.13 (1.35-3.37)	0.0008	PMID: 19837268 DOI: 10.1016/j.cancergencyto.2009.06.007
MTR	NM_000254.2	Missense Variant	rs1805087	c.2756A>G	p.Asp919Gly	No association	Caucasians	409 BC(133) + 408 N(141)	0.91 (0.68–1.22)		PMID: 15117811 DOI: 10.1093/carcin/bgh175
MTRR	NM_002454.3	Missense Variant	rs1801394	c.66A>G	p.Ile22Met	plus	Saudi arabia	52 BC(20) + 102 N(10)	4.1 (2.5–6.7)	<0.0001	PMID: 28348449 PMCID: PMC5350417 DOI: 10.1155/2017/1474560
MTRR	NM_002454.3	Missense Variant	rs1801394	c.66A>G	p.Ile22Met	no association	Tunisian	185 BC(126) + 191 N(114)	1.44 (0.92-2.25)	0.11	PMID: 19837268 DOI: 10.1016/j.cancergencyto.2009.06.007
MTRR	NM_002454.3	Missense Variant	rs1532268	c.524C>T	p.Ser175Leu	no association	Tunisian	185 BC(141) + 191 N(136)	1.3 (0.80-2.11)	0.32	PMID: 19837268 DOI: 10.1016/j.cancergencyto.2009.06.007
MUTYH	NG_008189.1	Non Coding Transcript Variant	rs3219487	g.12588A>T/G		plus	USA	801 BC(149) + 801 N(117)	1.37 (1.04-1.80)	0.024	PMID: 24038406 DOI: 10.1002/mc.22073
MYNN	NM_018657.5	Missense Variant	rs10936599	c.18C>G/T	p.His6Gln/=	plus	MA / European	7691 BC() + 13108 N()	0.85 (0.81-0.90)	4.53 × 10-9	PMID: 24163127 PMCID: PMC3919005 DOI: 10.1093/hmg/ddt519
MYNN	NM_018657.5	Missense Variant	rs10936599	c.18C>G/T	p.His6Gln/=	plus	Chinese	1050 BC() + 1404 N()	1.22 (1.09-1.37)	7.179 x 10-4	PMID: 24740636 DOI: 10.1002/ijc.28898
NADSYN1	NC_000011.9	Intron Variant	rs4945007	g.71220184C>T		plus	European	3532 BC() + 5120 N()	1.1 (0.96-1.25)	0.1555	PMID: 22238607 PMCID: PMC3251580 DOI: 10.1371/journal.pone.0029396
NAMPT		upstream_gene_variant	rs61330082	g.105926865G>A/T		plus	Chinese	407 BC(105) + 316 N(63)	1.56 (1.02–2.38)	0.12	PMID: 24363084 DOI: 10.1007/s13277-013-1527-z
NAMPT		3 Prime UTR Variant	rs9034	g.105890056A>C/G/T		no association	Chinese	407 BC(52) + 316 N(44)	1.10 (0.72–1.70)	0.65	PMID: 24363084 DOI: 10.1007/s13277-013-1527-z
NAT1	NG_012245.2	3 Prime UTR Variant	rs15561	g.57681A>C/T		plus	Lebanese	54 BC(7) + 105 N(14)	7.86 (1.53–40.39)	<0.05	PMCID: PMC3432388 DOI: 10.1155/2012/512976
NAT1	NG_012245.2	3 Prime UTR Variant	rs1057126	g.57674A>C/T		plus	Lebanese	54 BC(7) + 105 N(14)	7.86 (1.53–40.39)	<0.05	PMCID: PMC3432388 DOI: 10.1155/2012/512976
NAT1	NM_001160170.4	Missense Variant	rs4986782	c.560G>A	p.Arg187Gln	plus	Lebanese	54 BC(7) + 105 N(14)	7.86 (1.53–40.39)	<0.05	PMCID: PMC3432388 DOI: 10.1155/2012/512976
NAT1	NM_001160170.4	Missense Variant	rs4986782	c.560G>A	p.Arg187Gln	plus	Lebanese	54 BC(29) + 106 N(12)	14.4 (1.016-204.9)	0.049	PMCID: PMC3852640
NAT1	NG_012245.2	3 Prime UTR Variant	rs1057126	g.57674A>C/T		no association	MA	4322 BC() + 4944 N()	0.96 (0.84-1.10)	0.022	PMID: 28604993 DOI: 10.5301/ijbm.5000269
NAT1	NG_012245.2	downstream_gene_variant	rs9650592	g.58859G>A/C		plus	European	3532 BC() + 5120 N()	0.86 (0.78-0.96)	0.0054	PMID: 22238607 PMCID: PMC3251580 DOI: 10.1371/journal.pone.0029396
NAT1	NG_012245.2	3 Prime UTR Variant	rs1057126	g.57674A>C/T		no association	MA	3311 BC() +3906 N()	0.96 (0.81-1.10)		PMID: 23569127 DOI: 10.1177/0300060513476988
NAT1	NM_001160170.4	Missense Variant	rs4986782	c.560G>A	p.Arg187Gln	plus	Lebanese	54 BC(29) + 105 N(12)			PMID: 23803105 DOI: 10.7314/apjcp.2013.14.5.3205
NAT2	NM_000015.3	Synonymous Variant	rs1041983	c.282C>T	p.Tyr94=	plus	USA / non Hispanic whites	731 BC(364) + 740 N(315)	1.11 (0.87–1.41)		PMID: 18544563 PMCID: PMC2720058 DOI: 10.1093/carcin/bgn136
NAT2	NM_000015.3	Synonymous Variant	rs1041983	c.282C>T	p.Tyr94=	plus	German	83 BC() + N()			PMID: 18569594 DOI: 10.1080/15287390801988681
NAT2	NM_000015.3	Missense Variant	rs1041983	c.282C>T	p.Tyr94=	plus	French / Caucasian	51 BC(25) + 45 N(13)	2.70 (1.10-6.61)		PMID: 19443378
NAT2	NM_000015.3	Missense Variant	rs1041983	c.282C>T	p.Tyr94=	no association	MA	BC() + N()			PMID: 15602826
NAT2	NM_000015.3	Missense Variant	rs1208	c.803G>A	p.Arg268Lys	plus	German	83 BC() + N()			PMID: 18569594 DOI: 10.1080/15287390801988681
NAT2	NM_000015.3	Missense Variant	rs1208	c.803G>A	p.Arg268Lys	plus	French / Caucasian	51 BC(25) + 45 N(13)	2.70 (1.10-6.61)		PMID: 19443378
NAT2	NM_000015.3	Missense Variant	rs1208	c.803G>A	p.Arg268Lys	No association	MA	BC() + N()			PMID: 15602826
NAT2	NC_000008.10	intergenic_variant	rs1495741	g.18272881G>A		plus	Chinese	1050 BC() + 1404 N()	1.13 (1.01-1.27)	0.034	PMID: 24740636 DOI: 10.1002/ijc.28898
NAT2	NC_000008.10	intergenic_variant	rs1495741	g.18272881G>A		plus	MA				PMCID: PMC5929300 PMID: 29732392
NAT2	NC_000008.10	intergenic_variant	rs1495741	g.18272881G>A		plus	MA	14815 BC() + 58282 N()	0.85 (0.82-0.89)	0.36	PMID: 27495060 PMCID: PMC4979814 DOI: 10.1097/MD.0000000000004417
NAT2	NC_000008.10	intergenic_variant	rs1495741	g.18272881G>A		plus	MA / Chinese	1050 BC() + 1404 N()	OR=1.13	0.034	PMID: 24912786 DOI: 10.1007/s00204-014-1297-4
NAT2	NM_000015.3	Synonymous Variant	rs1799929	c.481C>T	p.Leu161=	plus	German	83 BC() + N()			PMID: 18569594 DOI: 10.1080/15287390801988681
NAT2	NM_000015.3	Synonymous Variant	rs1799929	c.481C>T	p.Leu161=	plus	Bangladeshi	102 BC(37) + 140 N(15)	4.45 (2.26-8.77)	< 0.001	PMID: 25376209 DOI: 10.1111/ajco.12291
NAT2	NM_000015.3	Synonymous Variant	rs1799929	c.481C>T	p.Leu161=	plus	French / Caucasian	51 BC(25) + 45 N(13)	2.70 (1.10-6.61)		PMID: 19443378
NAT2	NM_000015.3	Synonymous Variant	rs1799929	c.481C>T	p.Leu161=	No association	MA	BC() + N()			PMID: 15602826
NAT2	NM_000015.3	Missense Variant	rs1799930	c.590G>A	p.Arg197Gln	plus	German	83 BC() + N()			PMID: 18569594 DOI: 10.1080/15287390801988681
NAT2	NM_000015.3	Missense Variant	rs1799930	c.590G>A	p.Arg197Gln	plus	German	83 BC() + N()			PMID: 18569594 DOI: 10.1080/15287390801988681
NAT2	NM_000015.3	Missense Variant	rs1799930	c.590G>A	p.Arg197Gln	plus	Bangladeshi	102 BC(37) + 140 N(15)	4.45 (2.26-8.77)	<0.001	PMID: 25376209 DOI: 10.1111/ajco.12291
NAT2	NM_000015.3	Missense Variant	rs1799930	c.590G>A	p.Arg197Gln	plus	French / Caucasian	51 BC(25) + 45 N(13)	2.70 (1.10-6.61)		PMID: 19443378
NAT2	NM_000015.3	Missense Variant	rs1799930	c.590G>A	p.Arg197Gln	No association	MA	BC() + N()			PMID: 15602826
NAT2	NM_000015.3	Missense Variant	rs1799931	c.857G>A	p.Gly286Glu	plus	German	83 BC() + N()			PMID: 18569594 DOI: 10.1080/15287390801988681
NAT2	NM_000015.3	Missense Variant	rs1799931	c.857G>A	p.Gly286Glu	plus	Bangladeshi	102 BC(37) + 140 N(15)	4.45 (2.26-8.78)	<0.001	PMID: 25376209 DOI: 10.1111/ajco.12291
NAT2	NM_000015.3	Missense Variant	rs1799931	c.857G>A	p.Gly286Glu	plus	French / Caucasian	51 BC(25) + 45 N(13)	2.70 (1.10-6.61)		PMID: 19443378
NAT2	NM_000015.3	Missense Variant	rs1799931	c.857G>A	p.Gly286Glu	No association	MA	BC() + N()			PMID: 15602826
NAT2	NM_000015.3	Missense Variant	rs1801279	c.191G>A	p.Arg64Gln	plus	German	83 BC() + N()			PMID: 18569594 DOI: 10.1080/15287390801988681
NAT2	NM_000015.3	Missense Variant	rs1801279	c.191G>A	p.Arg64Gln	No association	MA	BC() + N()			PMID: 15602826
NAT2	NM_000015.3	Missense Variant	rs1801280	c.341T>C	p.Ile114Thr	plus	German	83 BC() + N()			PMID: 18569594 DOI: 10.1080/15287390801988681
NAT2	NM_000015.3	Missense Variant	rs1801280	c.341T>C	p.Ile114Thr	plus	French / Caucasian	51 BC(25) + 45 N(13)	2.70 (1.10-6.61)		PMID: 19443378
NAT2	NM_000015.3	Missense Variant	rs1801280	c.341T>C	p.Ile114Thr	No association	MA	BC() + N()			PMID: 15602826
NAT2	NG_012246.1	downstream_gene_variant	rs4646249	g.16677T>G		Plus	European	3532 BC() + 5120 N()	0.89 (0.83-0.95)	0.0013	PMID: 22238607 PMCID: PMC3251580 DOI: 10.1371/journal.pone.0029396
NAT2				slow acetylator		plus	MA	BC() + N()	1.4 (1.2–1.6)		PMID: 23752272 PMCID: PMC3709789 DOI: 10.3390/ijms140612346
NAT2				slow acetylator		Plus	MA	983 BC() + 679 N()	1.42 (1.14-1.77)		PMID: 16112283 DOI: 10.1016/S0140-6736(05)67115-2
NAT2				slow acetylator		Plus	Spanish	1150 BC(728) + 1149 N(637)	1.4 (1.2-1.7)	2×10−4	PMID: 16112301 PMCID: PMC1459966 DOI: 10.1016/S0140-6736(05)67137-1
NAT2	NM_000015.3	Missense Variant	rs1801280	c.341T>C	p.Ile114Thr	plus	Slovaks	90 BC(31) + 274 N(57)	2.43 (1.34–4.43)	0.003	PMID: 20568013 DOI: 10.1007/s11033-010-0228-6
NAT2	NM_000015.3	Synonymous Variant	rs1799929	c.481C>T	p.Leu161=	plus	Slovaks	90 BC(31) + 274 N(57)	2.43 (1.34–4.43)	0.003	PMID: 20568013 DOI: 10.1007/s11033-010-0228-6
NAT2	NM_000015.3	Missense Variant	rs1208	c.803G>A/C/T	p.Arg268Lys/Thr/Ile	plus	Slovaks	90 BC(31) + 274 N(57)	2.43 (1.34–4.43)	0.003	PMID: 20568013 DOI: 10.1007/s11033-010-0228-6
NAT2	NM_000015.3	Synonymous Variant	rs1041983	c.282C>T	p.Tyr94=	plus	Slovaks	90 BC(31) + 274 N(57)	2.43 (1.34–4.43)	0.003	PMID: 20568013 DOI: 10.1007/s11033-010-0228-6
NAT2	NM_000015.3	Missense Variant	rs1799930	c.590G>A	p.Arg197Gln	plus	Slovaks	90 BC(31) + 274 N(57)	2.43 (1.34–4.43)	0.003	PMID: 20568013 DOI: 10.1007/s11033-010-0228-6
NBN	NM_002485.5	Missense Variant	rs1805794	c.553G>C	p.Glu185Gln	plus	MA	3542 BC() + 4210 N()	1.13 (1.02-1.26)	0.022	PMID: 25073514 DOI: 10.1007/s13277-014-2346-6
NDC80	NM_006101.3	Intron Variant	rs13381300	c.-10+413T>G		No association	European	3532 BC() + 5120 N()	0.91 (0.8-1.04)	0.1673	PMID: 22238607 PMCID: PMC3251580 DOI: 10.1371/journal.pone.0029396
NFKB1	NG_050628.1	upstream_gene_variant	rs28362491	g.4670_4673ATTG		plus	Chinese	207 BC(270) + 228 N(256)	1.465 (1.114–1.927)	0.006	PMID: 19778281 DOI: 10.1089/dna.2009.0937
NFKB1	NG_050628.1	upstream_gene_variant	rs28362491	g.4670_4673ATTG		plus	Chinese	609 BC(151) + 640 N(93)	1.92 (1.40–2.59)	<0.001	PMID: 23977085 PMCID: PMC3748046 DOI: 10.1371/journal.pone.0071604
NFKB1	NG_050628.1	upstream_gene_variant	rs28362491	g.4670_4673ATTG		no association	MA	1058 BC() + 1175 N()	1.03 (0.70-1.51)	0.89	PMID: 24827594 DOI: 10.3109/07357907.2014.911881
NFKB1	NG_050628.1	upstream_gene_variant	rs28362491	g.4670_4673ATTG		plus	Chinese	730 BC(187) + 780 N(124)	1.82 (1.41-2.35)	<0.001	PMID: 26484607 DOI: 10.3233/CBM-150536
NFKBIA		3 Prime UTR Variant	rs696	g.7852G>C		plus	Spanish	1047 BC() + 988 N()	OR=2.47	0.004	PMID: 24391818 PMCID: PMC3877090 DOI: 10.1371/journal.pone.0083745
NGF	NM_002506.3	Intron Variant	rs12760036	c.-136-12079T>G		No association	European	3532 BC() + 5120 N()	0.85 (0.76-0.96)	0.0096	PMID: 22238607 PMCID: PMC3251580 DOI: 10.1371/journal.pone.0029396
NMNAT2	NM_015039.4	Intron Variant	rs4652795	c.86-3254G>A		Plus	European	3532 BC() + 5120 N()	0.92 (0.86-0.98)	0.0099	PMID: 22238607 PMCID: PMC3251580 DOI: 10.1371/journal.pone.0029396
NMNAT3	NM_178177.4	Intron Variant	rs7636269	c.-103+5379A>G		Plus	European	3532 BC() + 5120 N()	1.12 (1.05-1.2)	0.0004	PMID: 22238607 PMCID: PMC3251580 DOI: 10.1371/journal.pone.0029396
NMRK1	NM_017881.3	Non Coding Transcript Variant	rs7021664	c.496+886A>T		No association	European	3532 BC() + 5120 N()	0.94 (0.83-1.06)	0.3193	PMID: 22238607 PMCID: PMC3251580 DOI: 10.1371/journal.pone.0029396
NMRK2	NM_001289117.1	Intron Variant	rs2304191	c.-215+56T>C		Plus	European	3532 BC() + 5120 N()	1.11 (1.01-1.23)	0.0355	PMID: 22238607 PMCID: PMC3251580 DOI: 10.1371/journal.pone.0029396
NOS3	NM_000603.5	Missense Variant	rs1799983	c.894T>A	p.Asp298Glu	plus	Turkish	66 BC() + 88 N()		<0.001	PMID: 23621215 DOI: 10.7314/apjcp.2013.14.2.665
NOS3	NM_000603.5	Missense Variant	rs1799983	c.894T>A/G	p.Asp298Glu	plus	Turkish	75 BC(59) + 143 N(75)	0.324 (0.106-0.990)	0.026	PMID: 25824737 DOI: 10.7314/apjcp.2015.16.6.2199
NOS3	NM_000603.5	Missense Variant	rs1799983	c.894T>A	p.Asp298Glu	plus	Sweden	359 BC(40) + 164 N(8)	2.88 (1.21–6.85)	0.017	PMID: 21703358 DOI: 10.1016/j.niox.2011.06.003
NOS3	NM_000603.5	Intron Variant	rs2070744	c.-51-762C>G		no association	Turkish	75 BC(62) + 143 N(102)	0.787 (0.525-1.180)	0.246	PMID: 25824737 DOI: 10.7314/apjcp.2015.16.6.2199
NQO1	NM_000903.3	Intron Variant	rs1437135	c.7+2508T>C		plus	European	3532 BC() + 5120 N()	0.91 (0.84-0.99)	0.0275	PMID: 22238607 PMCID: PMC3251580 DOI: 10.1371/journal.pone.0029396
NQO1	NM_000903.3	Missense Variant	rs1800566	c.559C>T	p.Pro187Ser	no association	Lebanese	54 BC() + 106 N()	0.72 (0.08-6.6)	0.77	PMCID: PMC3852640
NQO1	NM_000903.3	Missense Variant	rs1800566	c.559C>T	p.Pro187Ser	plus	USA / Caucasian	265 BC(90) + 261 N(76)	1.51 (1.01–2.25)	0.04	PMID: 12694753 DOI: 10.1016/s1383-5718(03)00041-x
NQO1	NM_000903.3	Missense Variant	rs1800566	c.559C>T	p.Pro187Ser	plus	Korean	218 BC(81) + 199 N(64)	1.6 (1.0–2.7)		PMID: 12777965 DOI: 10.1097/00008571-200306000-00006
NQO1	NM_000903.3	Missense Variant	rs1800566	c.559C>T	p.Pro187Ser	no association	MA	2937 BC() + 3008 N()	1.12 (0.99–1.26)	0.069	PMID: 23749485 DOI: 10.1007/s13277-013-0799-7
NQO1	NM_000903.3	Missense Variant	rs1800566	c.559C>T	p.Pro187Ser	no association	MA	2661 BC() + 2738 N()	1.08 (0.96–1.21)	0.2	PMID: 23873104 DOI: 10.1007/s13277-013-0909-6
NQO1	NM_000903.3	Missense Variant	rs1800566	c.559C>T	p.Pro187Ser	plus	India	200 BC(95) + 200 N(72)	1.6 (1.07–2.40)	0.02	PMID: 24676794 DOI: 10.1007/s13277-014-1869-1
NQO1	NM_000903.3	Missense Variant	rs1800566	c.559C>T	p.Pro187Ser	plus	MA	2286 BC() + 2294 N()	2.54 (1.188-5.469)	0.016	PMID: 24676794 DOI: 10.1007/s13277-014-1869-1
NQO1	NM_000903.3	Missense Variant	rs1800566	c.559C>T	p.Pro187Ser	plus	MA	4298 BC(2735) + 4275 N(2782)	1.43 (1.08–1.90)	0.012	PMID: 25602258 PMCID: PMC4300190 DOI: 10.1371/journal.pone.0116500
NQO1	NM_000903.3	Missense Variant	rs1800566	c.559C>T	p.Pro187Ser	plus	MA	4298 BC() + 4275 N()	1.43 (1.08–1.90)	0.009	PMID: 25608636 DOI: 10.3109/07357907.2014.998836
NQO1	NM_000903.3	Missense Variant	rs1800566	c.559C>T	p.Pro187Ser	plus	MA	3041 BC() + 3128 N()	1.15 (1.01-1.30)	0.03	PMID: 23464456 DOI: 10.7314/apjcp.2012.13.12.6343
NT5C3B	NC_000017.10	downstream_gene_variant	rs9907244	g.39980900T>A/C/G		No association	European	3532 BC() + 5120 N()	0.95 (0.89-1.01)	0.1094	PMID: 22238607 PMCID: PMC3251580 DOI: 10.1371/journal.pone.0029396
NTRK1	NG_007493.1	Intron Variant	rs1888861	g.17420C>A/G/T		No association	European	3532 BC() + 5120 N()	0.95 (0.88-1.03)	0.2275	PMID: 22238607 PMCID: PMC3251580 DOI: 10.1371/journal.pone.0029396
OGG1	NG_012106.1	upstream_gene_variant	rs125701	g.3851G>A		minus	Spanish	1150 BC(248) + 1149 N(280)	0.78 (0.63-0.96)	0.02	PMID: 17203305 DOI: 10.1007/s00439-006-0294-y
OGG1	NM_002542.5	Missense Variant	rs1052133	c.977C>G	p.Ser326Cys	plus	Turkish	75 BC() + 100 N()	2.41 (1.36-4.25)	0.002	PMID: 17214369
OGG1	NM_002542.5	Missense Variant	rs1052133	c.977C>G	p.Ser326Cys	plus	North India	212 BC(27) + 250 N(17)	2.10 (1.08-4.09)	0.028	PMID: 19815090 DOI: 10.1016/j.mrgentox.2009.09.008
OGG1	NM_002542.5	Missense Variant	rs1052133	c.977C>G	p.Ser326Cys	plus	North India	195 BC(27) + 250 N(17)	2.10 (1.08–4.09)	0.027	PMID: 22019847 DOI: 10.1016/j.mad.2011.10.002
OGG1	NM_002542.5	Missense Variant	rs1052133	c.977C>G	p.Ser326Cys	plus	Belarusian	335 BC(94) + 366 N(132)	0.69 (0.50–0.95)	0.024	PMID: 25089939 DOI: 10.3109/1354750X.2014.943291
OSMR	NM_003999.3	Intron Variant	rs2278329	c.1657G>A		no association	Chinese	306 BC(405) + 459 N(614)	0.97 (0.78–1.20)	0.77	PMID: 30755233 PMCID: PMC6371456 DOI: 10.1186/s12957-018-1555-7
P53	NM_001276760.2	Missense Variant	rs1042522	c.98C>T/G/A	p.Pro72Leu/Arg/His	minus	Chinese	120 BC(37) + 120 BC(55)	0.53 (0.31-0.89)	0.02	PMID: 21291320 DOI: 10.1089/gtmb.2010.0230
P53	NM_001276760.2	Missense Variant	rs121912651	c.625C>T/G	p.Arg248Trp/Gly	plus	North India	200 BC(78) + 200 N(48)	1.78 (1.20-2.62)	0.004	PMID: 22101376 DOI: 10.5582/bst.2011.v5.5.205
PAG1	NM_018440.4	Intron Variant	rs5003154	c.-233-4548A>T		plus	MA				PMCID: PMC5929300 PMID: 29732392
PARP1	NM_001618.4	Missense Variant	rs1136410	c.2285T>C	p.Val762Ala	plus	Spanish	1150 BC(313) + 1149 N(255)	1.24 (1.02-1.51)	0.1	PMID: 17203305 DOI: 10.1007/s00439-006-0294-y
PARP1	NM_001618.4	Intron Variant	rs3219123	c.2278-39C>T		plus	USA	801 BC(77) + 801 N(100)	0.69 (0.50-0.96)	0.029	PMID: 24038406 DOI: 10.1002/mc.22073
PARP1	NC_000001.10	downstream_gene_variant	rs12568297	g.226544606G>C		plus	USA	801 BC(492) + 801 N(465)	1.16 (1.0-1.35)	0.044	PMID: 24038406 DOI: 10.1002/mc.22073
PARP2	NM_005484.3	Intron Variant	rs1713413	c.640-129C>G		plus	USA	801 BC(112) + 801 N(79)	1.51 (1.10-2.07)	0.01	PMID: 24038406 DOI: 10.1002/mc.22073
PARP4	NC_000013.10	upstream_gene_variant	rs2862907	g.25093650A>C/G		plus	USA	801 BC(326) + 801 N(373)	0.79 (0.64-0.97)	0.025	PMID: 24038406 DOI: 10.1002/mc.22073
PDCD6	NM_013232.4	Intron Variant	rs4957014	c.163+15127T>G		minus	Chinese	332 BC(125) + 509 N(232)	0.72 (0.54–0.95)	0.023	PMID: 24792888 DOI: 10.1007/s13277-014-2010-1
PDCD6	NM_013232.4	Intron Variant	rs3756712	c.367+2221A>C		minus	Chinese	332 BC(17) + 509 N(47)	0.53 (0.30–0.94)	0.024	PMID: 24792888 DOI: 10.1007/s13277-014-2010-1
PINX1	NC_000008.10	upstream_gene_variant	rs1469557	g.10706801C>T		minus	USA / Caucasian	803 BC(418) + 803 N(271)	0.76 (0.61–0.94)	0.0077	PMID: 22363464 PMCID: PMC3281862 DOI: 10.1371/journal.pone.0030665
PINX1	NM_017884.6	Intron Variant	rs17152584	c.302-2097C>T		minus	USA / Caucasian	803 BC() + 803 N()	0.76 (0.60–0.96)	0.0186	PMID: 22363464 PMCID: PMC3281862 DOI: 10.1371/journal.pone.0030665
PINX1	NM_017884.6	Intron Variant	rs6995541	c.471+6443T>C		minus	USA / Caucasian	803 BC() + 803 N()	0.82 (0.70–0.97)	0.0199	PMID: 22363464 PMCID: PMC3281862 DOI: 10.1371/journal.pone.0030665
PINX1	NM_017884.6	Intron Variant	rs9657541	c.472-19738G>C		minus	USA / Caucasian	803 BC() + 803 N()	0.78 (0.63–0.97)	0.022	PMID: 22363464 PMCID: PMC3281862 DOI: 10.1371/journal.pone.0030665
PINX1	NM_017884.6	Intron Variant	rs11250080	c.471+3236A>G		minus	USA / Caucasian	803 BC() + 803 N()	0.66 (0.46–0.95)	0.025	PMID: 22363464 PMCID: PMC3281862 DOI: 10.1371/journal.pone.0030665
PINX1	NM_017884.6	Intron Variant	rs7826180	c.472-4418C>T		minus	USA / Caucasian	803 BC() + 803 N()	0.60 (0.38–0.96)	0.0301	PMID: 22363464 PMCID: PMC3281862 DOI: 10.1371/journal.pone.0030665
PINX1	NM_017884.6	Intron Variant	rs2409655	c.471+1871T>C		plus	USA / Caucasian	803 BC() + 803 N()	1.24 (1.01–1.52)	0.0392	PMID: 22363464 PMCID: PMC3281862 DOI: 10.1371/journal.pone.0030665
PNKP	NM_007254.4	Intron Variant	rs3739177	c.199-170G>A		plus	USA	801 BC(100) + 801 N(127)	0.7 (0.52-0.94)	0.016	PMID: 24038406 DOI: 10.1002/mc.22073
POLB	NM_002690.3	Intron Variant	rs3136717	c.62-89C>G		plus	Spanish	1150 BC(257) + 1149 N(202)	1.30 (1.04-1.62)	0.05	PMID: 17203305 DOI: 10.1007/s00439-006-0294-y
POLG	NM_002693.3	Missense Variant	rs3087374	c.3708G>T	p.Gln1236His	plus	USA	801 BC(135) + 801 N(104)	1.41 (1.06-1.88)	0.018	PMID: 24038406 DOI: 10.1002/mc.22073
PON1	NM_000446.7	Missense Variant	rs662	c.575A>G	p.Gln192Arg	plus	Turkish	76 BC(15) + 135 N(14)	2.125 (0.963-4.686)	0.058	PMID: 19846948
POT1	NM_015450.3	Intron Variant	rs4360236	c.124+5581G>A		minus	USA / Caucasian	803 BC() + 803 N()	0.75 (0.58–0.97)	0.0261	PMID: 22363464 PMCID: PMC3281862 DOI: 10.1371/journal.pone.0030665
POR	NM_001367562.1	Missense Variant	rs1057868	c.1508C>T	p.Ala503Val	minus	Chinese	1050 BC(118) + 1404 N(207)	0.727 (0.570–0.927)	0.008	PMID: 26123203 PMCID: PMC4485255 DOI: 10.1038/srep11751
PRF1	NM_005041.5	Intron Variant	rs10999426	c.539+82C>T		plus	Spanish	1047 BC() + 988 N()	OR=2.11	0.019	PMID: 24391818 PMCID: PMC3877090 DOI: 10.1371/journal.pone.0083745
PRKDC	NM_006904.7	Intron Variant	rs7003908	c.6465+375G>T		plus	North India	212 BC(99) + 250 N(54)	4.45 (2.56-7.74)	0.001	PMID: 19815090 DOI: 10.1016/j.mrgentox.2009.09.008
PRKDC	NM_006904.7	Intron Variant	rs7003908	c.6465+375G>T		no association	MA / Asian	727 BC(381) + 796 N(446)	1 (0.43-2.34)	<0.000001	PMID: 24535266 DOI: 10.1007/s11033-014-3220-8
PSCA	NG_011722.3	Intron Variant	rs2294008	g.15206C>T		plus	MA				PMCID: PMC5929300 PMID: 29732392
PSCA	NG_011722.3	Intron Variant	rs2294008	g.15206C>T		plus	US and European	6667 BC() + 39590 N()	1.15 (1.10-1.20)	2.14x10-10	PMID: 19648920 PMCID: PMC3313685 DOI: 10.1038/ng.421
PSCA	NG_011722.3	Intron Variant	rs2294008	g.15206C>T		plus	Chinese	581 BC(309) + 580 N(264)	1.38 (1.09–1.75)	0.007	PMID: 20083643 DOI: 10.1093/carcin/bgp323
PSCA	NG_011722.3	Intron Variant	rs2294008	g.15206C>T		plus	MA	5393 BC() + 7324 N()	1.11 (1.06–1.17)	5.79×10−5	PMID: 22416122 PMCID: PMC3324016 DOI: 10.1073/pnas.1202189109
PSCA	NG_011722.3	Intron Variant	rs2294008	g.15206C>T		plus	MA	5393 BC() + 7324 N()	1.07 (1.02–1.13)	9.66×10−3	PMID: 22416122 PMCID: PMC3324016 DOI: 10.1073/pnas.1202189109
PSCA	NG_011722.3	Intron Variant	rs2294008	g.15206C>T		plus	Chinese	1210 BC() + 1008 N()	1.23 (1.07-1.41)	0.003	PMID: 24155119 DOI: 10.1002/gcc.22121
PSCA	NG_011722.3	Intron Variant	rs2294008	g.15206C>T		plus	MA	9617 BC() + 16323 N)	1.29 (1.20-1.40)	0.594	PMID: 25117309 DOI: 10.4238/2014.July.25.7
PSCA	NG_011722.3	Intron Variant	rs2294008	g.15206C>T		plus	Japanese	539 BC(469) + 5581 N(4495)	OR=1.2	0.0092	PMID: 25281661 PMCID: PMC4834880 DOI: 10.1093/hmg/ddu512
PSCA	NG_011722.3	Intron Variant	rs2294008	g.15206C>T		plus	Korean	411 BC(341) + 1700 N(1286)	1.58 (1.15-2.17)	0.05	PMID: 25374226 DOI: 10.7314/apjcp.2014.15.20.8901
PSCA	NG_011722.3	Intron Variant	rs2294008	g.15206C>T		plus	Chinese Bai	87 BC(49) + 72 N(37)	1.14 (1.08–1.57)	0.031	PMID: 29892961 DOI: 10.1007/s13258-018-0653-9
PSCA	NG_011722.3	Intron Variant	rs2294008	g.15206C>T		plus	Chinese Dai	75 BC(53) + 50 N(33)	1.33 (1.12–1.70)	0.007	PMID: 29892961 DOI: 10.1007/s13258-018-0653-9
PSCA	NG_011722.3	Intron Variant	rs2294008	g.15206C>T		plus	Chinese Han	142 BC(76) + 117 N(55)	1.34 (1.17–1.69)	0.005	PMID: 29892961 DOI: 10.1007/s13258-018-0653-9
PSCA	NG_011722.3	Intron Variant	rs2294008	g.15206C>T		plus	MA	14021 BC(6498) + 26871 N(12613)	1.16 (1.12-1.20)	<0.00001	PMID: 31008939 PMCID: PMC6494373 DOI: 10.1097/MD.0000000000015179
PSCA	NG_011722.3	Intron Variant	rs2294008	g.15206C>T		Plus	Swedish	6667 BC() + 39590 N()	1.15 (1.10–1.20)	2.1x10-10	PMID: 21738036 DOI: 10.1097/MOU.0b013e32834958ff
PSCA	NG_011722.3	Intron Variant	rs2294008	g.15206C>T		plus	MA	BC() + N()	1.15 (1.10–1.20)		PMID: 23752272 PMCID: PMC3709789 DOI: 10.3390/ijms140612346
PSCA	NG_011722.3	Intron Variant	rs2294008	g.15206C>T		plus	Chinese	1050 BC() + 1404 N()	1.21 (1.07-1.37)	3.004 x 10-3	PMID: 24740636 DOI: 10.1002/ijc.28898
PSCA	NG_011722.3	Non Coding Transcript Variant	rs2978974	g.5139G>A		plus	MA	BC () + N ()	OR=1.11		PMID: 24912786 DOI: 10.1007/s00204-014-1297-4
PTGS2	NG_028206.2	upstream_gene_variant	rs20417	g.4239G>C/A		plus	Taiwanese	375 BC(89) + 375 N(60)	1.63 (1.13-2.35)	0.0102	PMID: 24324075
PTGS2	NG_028206.2	upstream_gene_variant	rs20417	g.4239G>C/A		plus	North India	212 BC(84) + 250 N(73)	1.9 (1.20–2.69)	0.004	PMID: 20627335 DOI: 10.1016/j.surg.2010.04.004
PTGS2	NM_000963.4	Intron Variant	rs20432	c.640-275T>G		plus	Spanish	1047 BC() + 988 N()	OR=0.28	0.003	PMID: 24391818 PMCID: PMC3877090 DOI: 10.1371/journal.pone.0083745
PTGS2	NG_028206.2	3 Prime UTR Variant	rs5275	g.11502T>C/A		minus	USA / Caucasian	635 BC(344) + 635 N(397)	0.68 (0.54-0.87)	0.002	PMID: 18381966 DOI: 10.1158/1078-0432.CCR-07-1670
PXYLP1	NM_152282.4	Missense Variant	rs3210458	c.1026C>G/T	p.Phe342Leu/=	Plus	European	3532 BC() + 5120 N()	1.12 (1.00-1.25)	0.0421	PMID: 22238607 PMCID: PMC3251580 DOI: 10.1371/journal.pone.0029396
QPRT	NC_000016.9	Intron Variant	rs3862476	g.29687360C>A/T		Plus	European	3532 BC() + 5120 N()	1.19 (1.04-1.35)	0.0087	PMID: 22238607 PMCID: PMC3251580 DOI: 10.1371/journal.pone.0029396
RAD23B	NM_002874.5	Intron Variant	rs1805335	c.554-15A>G		plus	Spanish	1150 BC(787) + 1149 N(729)	1.3 (1.1-1.5)	0.01	PMID: 16537713 DOI: 10.1158/1055-9965.EPI-05-0749
RAD51	NG_012120.1	Intron Variant	rs1801320	g.5170G>C		no association	India	270 BC(111) +251 N(118)	0.79 (0.55–1.14)	0.188	PMID: 21740187 PMCID: PMC3272250 DOI: 10.1089/dna.2011.1283
RAG1	NM_000448.3	Missense Variant	rs2227973	c.2459A>G	p.Lys820Arg	plus	USA	702 BC(605) + 632 N(595)	1.32 (1.00–1.73)		PMID: 16465622 PMCID: PMC1380289 DOI: 10.1086/500848
RAP1B	NC_000012.11	3 Prime UTR Variant	rs11177325	g.69064978C>T		No association	European	3532 BC() + 5120 N()	0.95 (0.89-1.02)	0.1951	PMID: 22238607 PMCID: PMC3251580 DOI: 10.1371/journal.pone.0029396
RGS4		3 Prime UTR Variant	rs10759	g.12956G>A/T		minus	USA / Caucasian	803 BC() + 803 N()	0.77 (0.66–0.90)	0.00073	PMID: 23529717 PMCID: PMC4004376 DOI: 10.1002/cncr.27871
RGS6	NG_029236.1	3 Prime UTR Variant	rs2074647	g.635362G>A		minus	USA / Caucasian	477 BC() + 446 N()	0.66 (0.46-0.95)		PMID: 15375002 DOI: 10.1158/0008-5472.CAN-04-1916
RHEB	NM_005614.4	Intron Variant	rs717775	c.462+1405T>G		plus	USA	803 BC() + 803 N()	1.6 (1.09-2.36)	0.016	PMID: 20354165 PMCID: PMC2867666 DOI: 10.1158/1940-6207.CAPR-09-0263
RIBC1	NM_001031745.5	Synonymous Variant	rs1264013	c.942C>A/T	p.Thr314=	No association	European	3532 BC() + 5120 N()	1 (0.95-1.05)	0.9876	PMID: 22238607 PMCID: PMC3251580 DOI: 10.1371/journal.pone.0029396
RIPK2	NM_003821.6	Intron Variant	rs42490	c.483+789G>A		plus	Spanish	275 BC(90) +349 N(75)	1.46 (1.01–2.10)	0.042	PMID: 22504414 DOI: 10.1016/j.humimm.2012.03.006
RPA1	NC_000017.10	3 Prime UTR Variant	rs1051315	g.1801137G>T		plus	Caucasian	803 BC() + 803 N()	0.65 (0.46-0.92)	0.013	PMID: 21692063 PMCID: PMC3178723 DOI: 10.1002/cncr.26224
RPL7P35	NC_000010.10	upstream_gene_variant	rs7918064	g.112314007T>A/C		minus	European	3532 BC() + 5120 N()	0.9 (0.84-0.97)	0.0073	PMID: 22238607 PMCID: PMC3251580 DOI: 10.1371/journal.pone.0029396
RPS6KA5	NC_000014.8	3 Prime UTR Variant	rs7155799	g.91336312C>T		plus	USA	803 BC() + 803 N()	0.57 (0.35-0.94)	0.029	PMID: 20354165 PMCID: PMC2867666 DOI: 10.1158/1940-6207.CAPR-09-0263
RPTOR	NG_013034.1	3 Prime UTR Variant	rs1062935	g.426233T>C		plus	USA	803 BC() + 803 N()	1.29 (1.00-1.66)	0.047	PMID: 20354165 PMCID: PMC2867666 DOI: 10.1158/1940-6207.CAPR-09-0263
RPTOR	NM_020761.3	Intron Variant	rs11653499	c.163-15188G>A		plus	USA	803 BC() + 803 N()	1.22 (1.03-1.44)	0.019	PMID: 20354165 PMCID: PMC2867666 DOI: 10.1158/1940-6207.CAPR-09-0263
RPTOR	NM_020761.3	Intron Variant	rs1877926	c.2920-3255C>G		plus	USA	803 BC() + 803 N()	1.43 (1.02-1.99)	0.036	PMID: 20354165 PMCID: PMC2867666 DOI: 10.1158/1940-6207.CAPR-09-0263
RPTOR	NM_020761.3	Intron Variant	rs2271612	c.3140+339C>G		plus	USA	803 BC() + 803 N()	1.39 (1.07-1.81)	0.013	PMID: 20354165 PMCID: PMC2867666 DOI: 10.1158/1940-6207.CAPR-09-0263
RPTOR	NM_020761.3	Intron Variant	rs2672890	c.1509+2507C>T		plus	USA	803 BC() + 803 N()	0.79 (0.63-0.99)	0.044	PMID: 20354165 PMCID: PMC2867666 DOI: 10.1158/1940-6207.CAPR-09-0263
RPTOR	NM_020761.3	Intron Variant	rs4969444	c.890+14771G>T		plus	USA	803 BC() + 803 N()	2.16 (1.22-3.82)	0.009	PMID: 20354165 PMCID: PMC2867666 DOI: 10.1158/1940-6207.CAPR-09-0263
RPTOR	NM_020761.3	Intron Variant	rs6420481	c.3370+2603T>A		plus	USA	803 BC() + 803 N()	1.36 (1.02-1.80)	0.034	PMID: 20354165 PMCID: PMC2867666 DOI: 10.1158/1940-6207.CAPR-09-0263
RPTOR	NM_020761.3	Intron Variant	rs7208536	c.831-15464C>T		plus	USA	803 BC() + 803 N()	1.86 (1.20-2.89)	0.005	PMID: 20354165 PMCID: PMC2867666 DOI: 10.1158/1940-6207.CAPR-09-0263
RPTOR	NM_020761.3	Intron Variant	rs7211818	c.507+7104A>G		plus	USA	803 BC() + 803 N()	2.16 (1.35-3.47)	0.001	PMID: 20354165 PMCID: PMC2867666 DOI: 10.1158/1940-6207.CAPR-09-0263
RPTOR	NM_020761.3	Intron Variant	rs7212142	c.348+6331G>A		plus	USA	803 BC() + 803 N()	1.36 (1.02-1.82)	0.037	PMID: 20354165 PMCID: PMC2867666 DOI: 10.1158/1940-6207.CAPR-09-0263
RPTOR	NM_020761.3	Intron Variant	rs9897968	c.2521-2010G>A		plus	USA	803 BC() + 803 N()	0.79 (0.63-0.98)	0.036	PMID: 20354165 PMCID: PMC2867666 DOI: 10.1158/1940-6207.CAPR-09-0263
RPTOR	NM_020761.3	Intron Variant	rs2048753	c.891-6713G>A		plus	USA	803 BC() + 803 N()	1.22 (1.02-1.45)	0.03	PMID: 20354165 PMCID: PMC2867666 DOI: 10.1158/1940-6207.CAPR-09-0263
RSPH3	NC_000006.11	Non Coding Transcript Variant	rs12216499	g.159368524G>C/T		plus	MA	BC() + N()	OR=1.33		PMID: 24912786 DOI: 10.1007/s00204-014-1297-4
RUNX3	NM_001031680.2	Intron Variant	rs760805	c.481+2142T>A		plus	Han Chinese	368 BC() + 368 N()	1.97 (1.44-2.69)		PMID: 18684727 DOI: 10.1093/carcin/bgn183
SDCCAG8	NM_006642.5	Intron Variant	rs2994329	c.1986-4395C>T		plus	USA	803 BC() + 803 N()	2.11 (1.21-3.67)	0.008	PMID: 20354165 PMCID: PMC2867666 DOI: 10.1158/1940-6207.CAPR-09-0263
SFRP1	NC_000008.10	3 Prime UTR Variant	rs3242	g.41119554G>A/C		plus	German / Caucasian	403 BC(257) + 332 N(185)	1.399 (1.039-1.882)	0.028	PMID: 24133576 PMCID: PMC3796220
SFRP1	NC_000008.10	upstream_gene_variant	rs921142	g.41169276T>A/C		no association	German / Caucasian	403 BC(128) + 332 N(165)		0.432	PMID: 24133576 PMCID: PMC3796220
SGF29	NM_138414.3	Intron Variant	rs4788073	c.76-1685A>G		No association	European	3532 BC() + 5120 N()	0.99 (0.93-1.06)	0.8344	PMID: 22238607 PMCID: PMC3251580 DOI: 10.1371/journal.pone.0029396
SH3GL2	NM_003026.5	Intron Variant	rs2209426	c.187+4808G>A		plus	European	3532 BC() + 5120 N()	0.87 (0.80-0.95)	0.002	PMID: 22238607 PMCID: PMC3251580 DOI: 10.1371/journal.pone.0029396
SLAMF1	NC_000001.10	Non Coding Transcript Variant	rs1061217	g.160580015A>C		plus	Spanish	1047 BC() + 988 N()	OR=1.73	0.077	PMID: 24391818 PMCID: PMC3877090 DOI: 10.1371/journal.pone.0083745
SLC14A	NM_001128588.4	Intron Variant	rs17674580	c.148-354C>A		plus	MA	6024 BC() + 49110 N()	1.17 (1.11–1.22)	7.6×10−11	PMID: 21750109 PMCID: PMC3188988 DOI: 10.1093/hmg/ddr303
SLC14A	NM_001128588.4	Intron Variant	rs17674580	c.148-354C>A		plus	MA	BC() + N()	1.17 (1.11–1.22)		PMID: 23752272 PMCID: PMC3709789 DOI: 10.3390/ijms140612346
SLC14A1	NM_001128588.4	Missense Variant	rs1058396	c.1006G>A	p.Asp336Asn	plus	MA	BC () + N ()	OR=1.14		PMID: 24912786 DOI: 10.1007/s00204-014-1297-4
SLC14A1	NM_001128588.4	Intron Variant	rs10775480	c.831+669T>A		plus	MA				PMCID: PMC5929300 PMID: 29732392
SLC14A1	NM_001128588.4	Intron Variant	rs10775480	c.831+669T>A		plus	European decent	5883 BC(5801) + 8277 N(7894)	1.16 (1.10-1.22)	8.9x10−9	PMID: 21824976 PMCID: PMC3188994 DOI: 10.1093/hmg/ddr342
SLC14A1		Intron Variant	rs10853535	c.831+934C>A		plus	European decent	5883 BC(4499) + 8277 N(6068)	1.15 (1.08-1.22)	4.41x10−6	PMID: 21824976 PMCID: PMC3188994 DOI: 10.1093/hmg/ddr342
SLC14A1	NM_001128588.4	Intron Variant	rs10853535	c.831+934C>A		plus	MA	BC() + N()	OR=1.16		PMID: 24912786 DOI: 10.1007/s00204-014-1297-4
SLC14A1	NM_001128588.4	Intron Variant	rs17674580	c.148-354C>A		plus	Japanese	539 BC(91) + 5581 N(607)	OR=1.54	1.8×10−4	PMID: 25281661 PMCID: PMC4834880 DOI: 10.1093/hmg/ddu512
SLC14A1	NM_001128588.4	Intron Variant	rs17674580	c.148-354C>A		plus	India	225 BC(38) + 240 N(19)	3.01 (1.37–6.63)	0.006	PMID: 25218484 DOI: 10.1016/j.urolonc.2014.05.013
SLC14A1	NM_001128588.4	Intron Variant	rs17674580	c.148-354C>A		plus	Chinese	1050 BC() + 1404 N()	1.65 (1.38-1.99)	8.507 x 10-8	PMID: 24740636 DOI: 10.1002/ijc.28898
SLC14A1	NM_001128588.4	Intron Variant	rs7238033	c.831+353T>C		plus	European decent	5883 BC(3992) + 8277 N(4977)	1.20 (1.13-1.28)	8.7x10-9	PMID: 21824976 PMCID: PMC3188994 DOI: 10.1093/hmg/ddr342
SLC14A1	NM_001128588.4	Intron Variant	rs7238033	c.831+353T>C		plus	MA	BC () + N ()	OR=1.2		PMID: 24912786 DOI: 10.1007/s00204-014-1297-4
SLC14A1	NM_001128588.4	Intron Variant	rs7238033	c.831+353T>C		plus	MA	BC() + N()	1.20 (1.13–1.28)		PMID: 23752272 PMCID: PMC3709789 DOI: 10.3390/ijms140612346
SLC2A1	NM_006516.4	Synonymous Variant	rs1385129	c.45C>T	p.Ala15=	minus	Chinese	314 BC(12) + 204 N(39)		p<0.001	PMID: 28524154 DOI: 10.1038/cgt.2017.17
SLC39A11	NM_001159770.2	Intron Variant	rs11871756	c.692+6545G>C		plus	MA	BC() + N() = 4590	1.43 (1.24–1.63)	0.0002	PMID: 25900876 PMCID: PMC4607554 DOI: 10.1007/s13277-015-3459-2
SLC39A11	NM_001159770.2	Intron Variant	rs11077654	c.306+21183T>G		plus	MA	BC() + N() = 4576	0.76 (0.68–0.85)	0.001	PMID: 25900876 PMCID: PMC4607554 DOI: 10.1007/s13277-015-3459-2
SLC39A11	NM_001159770.2	Intron Variant	rs9913017	c.306+16675T>G		plus	MA	BC() + N() = 4548	0.76 (0.68–0.85)	0.002	PMID: 25900876 PMCID: PMC4607554 DOI: 10.1007/s13277-015-3459-2
SLC39A11	NM_001159770.2	Intron Variant	rs4969054	c.306+15222C>G		plus	MA	BC() + N() = 4416	0.78 (0.69–0.88)	0.02	PMID: 25900876 PMCID: PMC4607554 DOI: 10.1007/s13277-015-3459-2
SLCO1B1	NM_006446.5	Missense Variant	rs2306283	c.388A>C/G/T	p.Asn130His/Asp/Tyr	plus	Japanese	237 BC(213) + 246 N(208)	2.01 (1.14–3.56)	0.016	PMID: 24762081 DOI: 10.3109/07357907.2014.907421
SMAD3	NM_005902.4	Intron Variant	rs12324036	c.206+18792T>C		minus	USA / Caucasian	801 BC(361) + 801 N(408)	0.69 (0.54–0.88)	2.6x10-3	PMID: 23251617 PMCID: PMC3520916 DOI: 10.1371/journal.pone.0051758
SMUG1	NC_000012.11	upstream_gene_variant	rs2029167	g.54590133G>A		plus	USA	801 BC(196) + 801 N(148)	1.42 (1.11-1.82)	0.005	PMID: 24038406 DOI: 10.1002/mc.22073
SOD2	NM_000636.4	Missense Variant	rs4880	c.47T>C	p.Val16Ala	no association	MA	1367 BC () + 1792 N ()	1.038 (0.782–1.377)	0.015	PMID: 24037914 DOI: 10.1007/s13277-013-1103-6
SRGAP3	NM_014850.4	Intron Variant	rs2287493	c.68-6108A>T		minus	Taiwanese	201 BC(68) + 311 N(71)		0.129	PMID: 22178231 DOI: 10.1016/j.urolonc.2011.11.031
STX4	NM_001272095.1	Intron Variant	rs10871454	c.145-1168C>T		No association	European	3532 BC() + 5120 N()	1 (0.94-1.07)	0.9722	PMID: 22238607 PMCID: PMC3251580 DOI: 10.1371/journal.pone.0029396
SULT1A1	NM_001055	Missense Variant	rs9282861	c.638G>A	p.Arg213His	plus	MA	2036 BC() + 2273 N()	1.218 (1.067–1.392)	0.0044	PMID: 24763827 DOI: 10.1007/s13277-014-1954-5
SULT1A1	NM_001055	Missense Variant	rs9282861	c.638G>A	p.Arg213His	plus	MA	1688 BC(1084) + 2842 N(1539)	1.45 (1.18–1.78)	0.0004	PMID: 25194687 PMCID: PMC4166222 DOI: 10.12659/MSM.890822
SULT1A1	NG_028128.1	Intron Variant	rs1968752	g.8282A>T/C		No association	European	3532 BC() + 5120 N()	1.01 (0.95-1.08)	0.7321	PMID: 22238607 PMCID: PMC3251580 DOI: 10.1371/journal.pone.0029396
TACC3	NM_006342.3	Intron Variant	rs798766	c.1591+1211T>C		plus	Chinese	1210 BC() + 1008 N()	1.31 (1.09-1.57)	0.003	PMID: 24155119 DOI: 10.1002/gcc.22121
TACC3	NM_006342.3	Intron Variant	rs798766	c.1591+1211T>C		plus	MA / European	4739 BC() + 45549 N()	1.24 (1.17–1.32)	9.9×10−12	PMID: 20348956 PMCID: PMC2923020 DOI: 10.1038/ng.558
TACC3	NM_006342.3	Intron Variant	rs798766	c.1591+1211T>C		plus	Chinese	581 BC() + 1561 N()	1.39 (1.15-1.67)	<0.001	PMID: 32384449 PMCID: PMC7220229 DOI: 10.1097/MD.0000000000019980
TACC3	NM_006342.3	Intron Variant	rs798766	c.1591+1211T>C		Plus	Swedish	4580 BC() + 45269 N()	1.24 (1.17–1.32)	9.9x10-12	PMID: 21738036 DOI: 10.1097/MOU.0b013e32834958ff
TACC3	NM_006342.3	Intron Variant	rs798766	c.1591+1211T>C		plus	Chinese	1050 BC() + 1404 N()	1.24 (1.05-1.46)	0.012	PMID: 24740636 DOI: 10.1002/ijc.28898
TACC3	NM_006342.3	Intron Variant	rs798766	c.1591+1211T>C		plus	Chinese	815 BC(230) + 1141 N(253)	1.36 (1.10–1.67)	0.005	PMID: 21459758 PMCID: PMC3314283 DOI: 10.1093/carcin/bgr060
TACC3	NM_006342.3	Intron Variant	rs798766	c.1591+1211T>C		plus	French	231 BC(12) +261 N(30)	1.84 (0.9–2.3)	0.01	PMID: 23053209 DOI: 10.1007/s00345-012-0954-6
TACC3	NM_006342.3	Intron Variant	rs798766	c.1591+1211T>C		plus	MA	BC() + N()	1.24 (1.17–1.32)		PMID: 23752272 PMCID: PMC3709789 DOI: 10.3390/ijms140612346
TARS1	NG_016236.1	Intron Variant	rs2292016	g.4901G>T		no association	Chinese	306 BC(407) + 459 N(591)	1.20 (0.84–1.70)	0.39	PMID: 30755233 PMCID: PMC6371456 DOI: 10.1186/s12957-018-1555-7
TERF2	NM_005652.5	Intron Variant	rs251796	c.1341-42T>C		plus	USA / Caucasian	803 BC() + 803 N()	1.53 (1.08–2.16)	0.0154	PMID: 22363464 PMCID: PMC3281862 DOI: 10.1371/journal.pone.0030665
TEP1	NM_007110.5	Missense Variant	rs1760897	c.346T>C	p.Ser116Pro	plus	USA	832 BC(75) + 1191 N(75)	1.8 (1.2-2.6)	<0.004	PMID: 19252927 PMCID: PMC2763504 DOI: 10.1007/s00439-009-0645-6
TEP1	NM_007110.5	Missense Variant	rs2228041	c.3464G>C/A	p.Arg632Pro/Gln	plus	USA / Caucasian	803 BC(69) + 803 N(108)	1.66 (1.19–2.31)	0.0023	PMID: 22363464 PMCID: PMC3281862 DOI: 10.1371/journal.pone.0030665
TEP1	NM_007110.5	Synonymous Variant	rs2228026	c.1719T>C	p.Ile573=	plus	USA / Caucasian	803 BC(59) + 803 N(94)	1.72 (1.20–2.44)	0.0025	PMID: 22363464 PMCID: PMC3281862 DOI: 10.1371/journal.pone.0030665
TEP1	NC_000014.8	Non Coding Transcript Variant	rs1713418	g.20834809A>G		plus	USA / Caucasian	803 BC(535) + 803 N(559)	1.42 (1.10–1.83)	0.0075	PMID: 22363464 PMCID: PMC3281862 DOI: 10.1371/journal.pone.0030665
TEP1	NM_007110.5	Intron Variant	rs2297615	c.5508+18T>A		plus	USA / Caucasian	803 BC() + 803 N()	1.24 (1.05–1.46)	0.0097	PMID: 22363464 PMCID: PMC3281862 DOI: 10.1371/journal.pone.0030665
TEP1	NM_007110.5	Synonymous Variant	rs2229101	c.6006T>G	p.Leu2002=	plus	USA / Caucasian	803 BC() + 803 N()	1.46 (1.06–2.00)	0.0192	PMID: 22363464 PMCID: PMC3281862 DOI: 10.1371/journal.pone.0030665
TEP1	NM_007110.5	Missense Variant	rs2104978	c.7685A>G	p.His2562Arg	plus	USA / Caucasian	803 BC() + 803 N()	1.40 (1.03–1.91)	0.0309	PMID: 22363464 PMCID: PMC3281862 DOI: 10.1371/journal.pone.0030665
TEP1	NM_007110.5	Intron Variant	rs1713440	c.568-710A>T		plus	USA / Caucasian	803 BC() + 803 N()	1.17 (1.01–1.35)	0.0403	PMID: 22363464 PMCID: PMC3281862 DOI: 10.1371/journal.pone.0030665
TERT	NM_007110.5	Synonymous Variant	rs2736098	c.915G>A	p.Ala305Ala	plus	MA	BC() + N()	1.16 (1.08–1.23)		PMID: 23752272 PMCID: PMC3709789 DOI: 10.3390/ijms140612346
TERT	NM_007110.5	Synonymous Variant	rs2736098	c.915G>A	p.Ala305Ala	no association	MA	1050 BC() + 1404 N()	OR=1.01	0.858	PMID: 24912786 DOI: 10.1007/s00204-014-1297-4
TERT	NM_007110.5	Synonymous Variant	rs2736098	c.915G>A	p.Ala305Ala	plus	India	225 BC(42) + 240 N(28)	2.78 (1.38-5.59)	0.004	PMID: 25218484 DOI: 10.1016/j.urolonc.2014.05.013
TERT-CLPTM1L	NM_030782.5	Intron Variant	rs401681	c.1316-153G>A		plus	MA	8829 BC() + 42150 N()	1.11 (1.07–1.15)	<0.001	PMID: 23226346 PMCID: PMC3511286 DOI: 10.1371/journal.pone.0050650
TGFB1	NM_000660.7	Missense Variant	rs1800470	c.29C>T/G	p.Pro10Leu/Arg	plus	India	237 BC(85) + 301 N(73)	1.72 (1.18–2.50)	0.004	PMID: 26048435 DOI: 10.1016/j.cyto.2015.05.017
TGFB1	NM_000660.7	Missense Variant	rs1800470	c.29C>T/G	p.Pro10Leu/Arg	no association	Spanish	1157 BC(189) + 1157 N(175)	1.01 (0.78–1.31)	0.768	PMID: 19004027 PMCID: PMC6896897 DOI: 10.1002/ijc.24013
TGFB1	NM_000660.7	Missense Variant	rs1800471	c.74G>C/A	p.Arg25Pro/Gln	no association	India	237 BC(19) + 301 N(34)	0.67 (0.37–1.21)	0.18	PMID: 26048435 DOI: 10.1016/j.cyto.2015.05.017
TGFB1	NM_000660.7	Missense Variant	rs1800471	c.74G>C/A	p.Arg25Pro/Gln	no association	Spanish	1157 BC(129) + 1157 N(142)	0.80 (0.61–1.05)	0.081	PMID: 19004027 PMCID: PMC6896897 DOI: 10.1002/ijc.24013
TGFB1	NM_000660.7	Missense Variant	rs1800472	c.788C>T	p.Thr263Ile	no association	Spanish	1157 BC(81) + 1157 N(71)	1.1 (0.77–1.55)	NA	PMID: 19004027 PMCID: PMC6896897 DOI: 10.1002/ijc.24013
TGFB1	NM_000660.7	Missense Variant	rs13447341	c.140A>G	p.Glu47Gly	no association	India	237 BC(17) + 301 N(27)	0.77 (0.41–1.45)	0.416	PMID: 26048435 DOI: 10.1016/j.cyto.2015.05.017
TGFBR1	NM_004612.4	Inframe Deletion	rs11466445	c.52_54GCG[4]/[13]	p.Ala22_Ala26del	no association	Spanish	1157 BC(199) + 1157 N(191)	0.99 (0.79–1.25)	0.704	PMID: 19004027 PMCID: PMC6896897 DOI: 10.1002/ijc.24013
TGFBR1	NM_004612.4	Intron Variant	rs334358	c.1386+547G>T		no association	Spanish	1157 BC(359) + 1157 N(327)	1.07 (0.88–1.29)	0.682	PMID: 19004027 PMCID: PMC6896897 DOI: 10.1002/ijc.24013
TGFBR1	NG_007461.1	3 Prime UTR Variant	rs868	g.49245A>G		no association	Spanish	1157 BC(351) + 1157 N(316)	1.07 (0.88–1.30)	0.475	PMID: 19004027 PMCID: PMC6896897 DOI: 10.1002/ijc.24013
TGFBR1	NM_004612.4	Intron Variant	rs928180	c.575-2409A>C		no association	Spanish	1157 BC(175) + 1157 N(179)	0.96 (0.75–1.22)	0.779	PMID: 19004027 PMCID: PMC6896897 DOI: 10.1002/ijc.24013
THBS1	NC_000015.9	upstream_gene_variant	rs2664139	g.39872583T>C/G		plus	Chinese	609 BC(89) + 670 N(75)	1.43 (1.01-2.04)	0.047	PMID: 25150583 DOI: 10.1016/j.cancergen.2014.06.023
TIMP1	NG_012533.1	downstream_gene_variant	rs2070584	g.9830T>C/G		no association	Polish	241 BC(50) + 199 N(21)	0.66 (0.11–3.67)	0.638	PMID: 23819551 DOI: 10.1111/bju.12230
TIMP2	NC_000017.10	upstream_gene_variant	rs8179090	g.76921889C>G		no association	Turkish	100 BC() + 100 N()			PMID: 28980922 DOI: 10.14715/cmb/2017.63.9.9
TIMP3	NG_009117.1	upstream_gene_variant	rs9619311	g.4892T>C		no association	Polish	241 BC(111) + 199 N(95)	0.99 (0.67–1.45)	0.952	PMID: 23819551 DOI: 10.1111/bju.12230
TLR2			NA	-196 to -174 del	TLR2Δ22	plus	North India	200 BC(90) + 200 N(8)	3.14 (2.04-4.86)	<0.001	PMID: 23142523 DOI: 10.1016/j.arcmed.2012.10.008
TLR3	NM_003265.3	Missense Variant	rs3775290	c.1377C>A/T	p.Phe459Leu/=	No association	North India	200 BC(94) + 200 N(78)	1.39 (0.93-2.06)	0.107	PMID: 23142523 DOI: 10.1016/j.arcmed.2012.10.008
TLR4		upstream_gene_variant	NA	-2242T/C		no association	Chinese	436 BC() + 522 N()			PMID: 23065466 DOI: 10.1007/s12253-012-9579-8
TLR4			NA	729G/C		no association	Chinese	436 BC() + 522 N()			PMID: 23065466 DOI: 10.1007/s12253-012-9579-8
TLR4			NA	729G/C		plus	Chinese	376 BC(24) + 380 N(2)	3.67 (2.11-7.27)	0.017	PMID: 26634514 DOI: 10.4238/2015.November.30.26
TLR4			NA	−729G/C		plus	Chinese	282 BC(39) + 298 N(18)	2.50 (1.39–4.48)	0.002	PMID: 25472584 DOI: 10.1007/s13277-014-2902-0
TLR4	NG_011475.1	upstream_gene_variant	rs11536865	g.4564G>C		no association	Chinese	436 BC() + 522 N()			PMID: 23065466 DOI: 10.1007/s12253-012-9579-8
TLR4	NG_011475.1	3 Prime UTR Variant	rs11536889	g.16672G>C		plus	Chinese	436 BC() + 522 N()	2.33 (1.52–3.58)	< 0.0001	PMID: 23065466 DOI: 10.1007/s12253-012-9579-8
TLR4	NM_138554.5	Missense Variant	rs4986791	c.1196C>T	p.Thr399Ile	No association	North India	200 BC(37) + 200 N(27)	1.45 (0.85–2.49)	0.174	PMID: 23142523 DOI: 10.1016/j.arcmed.2012.10.008
TLR7	NG_012569.1	3 Prime UTR Variant	rs72552316	g.27509T>C		plus	Chinese	317 BC() + 268 N()		≤0.0001	PMID: 25550860 PMCID: PMC4270586
TLR9	NM_017442.3	Synonymous Variant	rs352140	c.1635G>A/C/T	p.Pro545=	No association	North India	200 BC(104) + 200 N(117)	0.78 (0.52-1.41)	0.191	PMID: 23142523 DOI: 10.1016/j.arcmed.2012.10.008
TMEM107	NG_054916.1	3 Prime UTR Variant	rs3202848	g.8075G>A		No association	European	3532 BC() + 5120 N()	0.93 (0.86-1.00)	0.0572	PMID: 22238607 PMCID: PMC3251580 DOI: 10.1371/journal.pone.0029396
TNFRSF10A	NM_003844.4	Missense Variant	rs20575	c.626G>T/C	p.Arg209Ile/Thr	minus	Caucasian	253 BC(62) + 215 N(76)	0.59 (0.40–0.89)		PMID: 12649168
TNFRSF10A	NM_003844.4	Missense Variant	rs20575	c.626G>T/C	p.Arg209Ile/Thr	plus	Turkish	91 BC(49) + 139 N(71)	2.129 (1.031–4.397)	0.036	PMID: 25955868 DOI: 10.1089/gtmb.2015.0050
TNFRSF10A	NG_032107.1	upstream_gene_variant	rs13278062	g.4710C>T/G/A		plus	Chinese	368 BC(216) + 368 N(172)	1.55 (1.15-2.09)	0.005	PMID: 19070628 DOI: 10.1016/j.mrfmmm.2008.11.009
TNFSF10	NC_000003.11	Non Coding Transcript Variant	rs1131580	g.172223620A>C/G/T		plus	Turkish	91 BC(138) + 139 N(184)	1.256 (1.138–1.386)	< 0.001	PMID: 25955868 DOI: 10.1089/gtmb.2015.0050
TNF-α	NG_007462.1	upstream_gene_variant	rs1800629	g.4682G>A		no association	MA	1311 BC() + 1436 N()	1.01 (0.83–1.23)	0.94	PMID: 22986753 DOI: 10.1159/000341701
TNF-α	NG_007462.1	upstream_gene_variant	rs1800629	g.4682G>A		no association	MA	1142 BC() + 1228 N()	1.01 (0.75,1.35)	0.955	PMID: 26662402 DOI: 10.4238/2015.December.7.22
TNF-α	NG_007462.1	upstream_gene_variant	rs1799964	g.3959T>C		plus	north India	220 BC(83) + 206 N(47)	2.23 (1.17–4.26)	0.014	PMID: 19338536 DOI: 10.1111/j.1464-410X.2009.08549.x
TNKS	NM_003747.3	Intron Variant	rs7825818	c.1749+1180T>A		plus	USA / Caucasian	803 BC() + 803 N()	1.32 (1.06–1.64)	0.0118	PMID: 22363464 PMCID: PMC3281862 DOI: 10.1371/journal.pone.0030665
TNKS	NC_000008.10	upstream_gene_variant	rs10503380	g.9410495C>T		plus	USA / Caucasian	803 BC() + 803 N()	1.21 (1.03–1.43)	0.0234	PMID: 22363464 PMCID: PMC3281862 DOI: 10.1371/journal.pone.0030665
TP53		Intron Variant	NA	intron 3, 16 bp Duplication		minus	USA	702 BC(636) + 632(618)	0.72 (0.55–0.94)		PMID: 16465622 PMCID: PMC1380289 DOI: 10.1086/500848
TP53	NM_000546.6	Missense Variant	rs1042522	c.215C>G	p.Pro72Arg	no association	Spanish	1058 BC(444) + 1138 N(472)	1.04 (0.91–1.20)	0.5	PMID: 24818791 PMCID: PMC4018346 DOI: 10.1371/journal.pone.0089952
TP53	NM_000546.6	Missense Variant	rs1042522	c.215C>G	p.Pro72Arg	plus	Bangladeshi	102 BC(35) + 140 N(21)	3.02 (1.42-6.40)	<0.01	PMID: 25801242 DOI: 10.1007/s13277-015-3324-3
TP53	NM_000546.6	Missense Variant	rs1042522	c.215C>G	p.Pro72Arg	No association	Saudi Arabia	52 BC(14) + 102 N(28)	0.7 (0.5–1.2)	0.2	PMID: 28348449 PMCID: PMC5350417 DOI: 10.1155/2017/1474560
TP53	NM_000546.6	Missense Variant	rs1042522	c.215C>G	p.Pro72Arg	no association	Turkish	121 BC() + 114 N()			PMID: 11828992 DOI: 10.1007/s002400100218
TP53	NM_000546.6	Missense Variant	rs1042522	c.215C>G	p.Pro72Arg	No association	Taiwanese	59 BC(37) + 81 N(60)	1.12 (0.40-30.18)		PMID: 15764300 DOI: 10.1080/13547500400010122
TP53	NM_000546.6	Missense Variant	rs1042522	c.215C>G	p.Pro72Arg	minus	Brazilian	94 BC(24) + 159 N(60)	0.56 (0.32-0.99)	0.049	PMID: 19523860 DOI: 10.1016/j.urolonc.2009.03.026
TP53	NM_000546.6	Missense Variant	rs1042522	c.215C>G	p.Pro72Arg	plus	Kashmiri	108 BC(86) + 138 N(79)	2.9 (1.5–4.5)	1e-05	PMID: 21156242 DOI: 10.1016/j.cancergencyto.2010.08.010
TP53	NM_000546.6	Missense Variant	rs1042522	c.215C>G	p.Pro72Arg	plus	Taiwanese	127 BC(84) + 427 N(228)		0.039	PMID: 21346315 DOI: 10.1159/000323599
TP53	NM_000546.6	Missense Variant	rs1042522	c.215C>G	p.Pro72Arg	minus	Northern India	200 BC(4) + 265 N(18)	0.29 (0.08–1.02)	0.053	PMID: 21896987 DOI: 10.3233/DMA-2011-0816
TP53	NM_000546.6	Missense Variant	rs1042522	c.215C>G	p.Pro72Arg	no association	Taiwanese	96 BC() + 427 N()			PMID: 22200788 PMCID: PMC3583606 DOI: 10.3892/or.2011.1610
TP53	NM_000546.6	Missense Variant	rs1042522	c.215C>G	p.Pro72Arg	plus	MA / East Asians	2345 BC() + 3200 N()	1.32 (1.07–1.62)	0.008	PMID: 23184052 DOI: 10.1007/s11033-012-2319-z
TP53	NM_000546.6	Missense Variant	rs1042522	c.215C>G		plus	Taiwanese	201 BC(47) + 311 N(18)		0.039	PMID: 22178231 DOI: 10.1016/j.urolonc.2011.11.031
TP53		Intron Variant	rs17878362	intron 3 16-bp duplication / microsatellite		minus	USA / Caucasians	618 BC() + 636 N()	0.74 (0.56–0.96)	0.032	PMID: 18361427 DOI: 10.1002/cncr.23472
TP53	NM_000546.6	Intron Variant	rs12602273	c.-28-3073G>C		plus	Taiwanese	201 BC(156) + 311 N(167)		0.041	PMID: 22178231 DOI: 10.1016/j.urolonc.2011.11.031
TP53	NM_006566.4	Intron Variant	rs1788227	c.728-1143C>G		plus	Taiwanese	201 BC(157) + 311 N(127)		0.028	PMID: 22178231 DOI: 10.1016/j.urolonc.2011.11.031
TP53	NM_000546.6	Intron Variant	rs9895829	c.376-125T>C		plus	Taiwanese	201 BC(45) + 311 N(29)		0.003	PMID: 22178231 DOI: 10.1016/j.urolonc.2011.11.031
TP63	NG_007550.1	3 Prime UTR Variant	rs35592567	g.270421C>G/T		plus	MA				PMCID: PMC5929300 PMID: 29732392
TP63	NG_007550.1	3 Prime UTR Variant	rs35592567	g.270421C>G/T		minus	MA / European	3094 BC() + 3738 N()	0.82 (0.75-0.90)	9.797×10-6	PMID: 26695686 DOI: 10.1002/ijc.29978
TP63	NM_003722.5	Intron Variant	rs4687100	c.1747-969A>G		plus	MA	1601 BC() + 1819 N()			PMID: 29956121 PMCID: PMC6153957 DOI: 10.1007/s13402-018-0393-5
TP63	NC_000003.11	intergenic_variant	rs710521	g.189645933T>C/G		plus	MA	BC() + N()	1.19 (1.12–1.27)		PMID: 23752272 PMCID: PMC3709789 DOI: 10.3390/ijms140612346
TP63	NC_000003.11	intergenic_variant	rs710521	g.189645933T>C/G		plus	MA	1595 BC() + 1760 N()	OR=~2		PMID: 23404679 DOI: 10.1007/s00204-013-1020-x
TP63	NC_000003.11	intergenic_variant	rs710521	g.189645933T>C/G		plus	MA / Chinese	1050 BC() + 1404 N()	OR=1.14	0.061	PMID: 24912786 DOI: 10.1007/s00204-014-1297-4
TP63	NC_000003.11	intergenic_variant	rs710521	g.189645933T>C/G		plus	MA	1601 BC() + 1819 N()	0.78 (0.68–0.90)	0.00034741	PMID: 29956121 PMCID: PMC6153957 DOI: 10.1007/s13402-018-0393-5
TP63	NC_000003.11	intergenic_variant	rs710521	g.189645933T>C/G		minus	India	225 BC(17) + 240 N(19)	0.53 (0.18–1.16)	0.045	PMID: 25218484 DOI: 10.1016/j.urolonc.2014.05.013
TP63	NC_000003.11	intergenic_variant	rs710521	g.189645933T>C/G		no association	Chinese	415 BC() + 465 N()	1.48 (0.80–2.76)	0.216	PMID: 19369583 DOI: 10.1093/carcin/bgp091
TSC2	NM_000548.5	Intron Variant	rs2073636	c.482-348A>C		plus	USA	800 BC(525) + 800 N(486)	1.2 (1.03-1.39)	0.017	PMID: 24038406 DOI: 10.1002/mc.22073
TSC2	NM_000548.5	Intron Variant	rs2073636	c.482-348A>C		plus	USA	803 BC() + 803 N()	1.18 (1.01-1.38)	0.036	PMID: 20354165 PMCID: PMC2867666 DOI: 10.1158/1940-6207.CAPR-09-0263
TYMS	NM_001012716.3	5 Prime UTR Variant	rs34743033	c.*34+112_*34+185delins		minus	Tunisian	185 BC(5) +191 N(25)	0.12 (0.03–0.40)	0.0001	PMID: 19837268 DOI: 10.1016/j.cancergencyto.2009.06.007
UGT1A	NC_000008.10	Intron Variant	rs1495741	g.18272881G>A		plus	European decent	11804 BC() + 52860 N()	0.87 (0.83-0.91)	4.2×10−11	PMID: 20972438 PMCID: PMC3049891 DOI: 10.1038/ng.687
UGT1A10	NM_019075.2	Intron Variant	rs11892031	c.855+19260A>C		minus	MA	BC () + N ()	OR=0.84		PMID: 24912786 DOI: 10.1007/s00204-014-1297-4
UGT1A8	NM_019075.2	Intron Variant	rs11892031	c.855+19260A>C		plus	European decent	11808 BC() + 52835 N()	0.84 (0.79-0.89)	1×10−7	PMID: 20972438 PMCID: PMC3049891 DOI: 10.1038/ng.687
UGT1A10 / UGT1A8	NM_019075.2	Intron Variant	rs11892031	c.855+19260A>C		minus	Chinese	367 BC(4) + 420 N(19)	0.27 (0.09–0.81)	0.019	PMID: 25347272 PMCID: PMC4264113 DOI: 10.3390/ijms151119330
UGT1A10 / UGT1A8	NM_019075.2	Intron Variant	rs11892031	c.855+19260A>C		Minus	European	3532 BC() + 5120 N()	0.77 (0.68-0.87)	3.6×10−5	PMID: 22238607 PMCID: PMC3251580 DOI: 10.1371/journal.pone.0029396
UGT1A10 / UGT1A8	NM_019075.2	Intron Variant	rs11892031	c.855+19260A>C		Plus	Swedish	11808 BC() + 52835 N()	0.84 (0.79–0.89)	1.0x10-7	PMID: 21738036 DOI: 10.1097/MOU.0b013e32834958ff
UGT1A10 / UGT1A8	NM_019075.2	Intron Variant	rs11892031	c.855+19260A>C		plus	MA	1703 BC() + 1950 N()	1.18 (1.02–1.37)	0.0262	PMID: 22532026 DOI: 10.1007/s00204-012-0854-y
UGT1A10 / UGT1A8	NM_019075.2	Intron Variant	rs11892031	c.855+19260A>C		plus	MA	BC() + N()	0.84 (0.79–0.89)		PMID: 23752272 PMCID: PMC3709789 DOI: 10.3390/ijms140612346
UGT1A4 / UGT1A6	NM_007120.3 / NM_001072.4	Intron Variant	rs4148328	c.1307+574C>T		No association	European	3532 BC() + 5120 N()	0.91 (0.85-0.98)	0.0086	PMID: 22238607 PMCID: PMC3251580 DOI: 10.1371/journal.pone.0029396
UGT1A6	NM_001072.4	Synonymous Variant	rs17863783	c.627G>T	p.Val209=	minus	MA	4035 BC(114) + 5284 N(262)	0.55 (0.44–0.69)	3.3×10−7	PMID: 22228101 PMCID: PMC3313801 DOI: 10.1093/hmg/ddr619
UGT1A6	NM_001072.4	Synonymous Variant	rs17863783	c.627G>T	p.Val209=	minus	MA	BC () + N ()	OR=0.55		PMID: 24912786 DOI: 10.1007/s00204-014-1297-4
UGT1A8	NM_019076.4	Intron Variant	rs1104892	c.856-55408G>A		plus	USA	718 BC(369) + 783 N(375)	1.3 (1.03-1.64)	0.03	PMID: 23632476 PMCID: PMC3681021 DOI: 10.1038/bjc.2013.190
UGT1A8	NM_019076.4	Intron Variant	rs1105880	c.856-73715A>G		No association	USA	718 BC(426) + 783 N(427)	1.18 (1.01-1.38)	0.037	PMID: 23632476 PMCID: PMC3681021 DOI: 10.1038/bjc.2013.190
UGT1A8	NM_019076.4	Intron Variant	rs1113193	c.855+41929G>A		Minus	USA	718 BC(259) + 783 N(319)	0.79 (0.64-0.98)	0.028	PMID: 23632476 PMCID: PMC3681021 DOI: 10.1038/bjc.2013.190
UGT1A8	NM_019076.4	Intron Variant	rs1604144	c.856-69845C>T		Minus	USA	718 BC(328) + 783 N(397)	0.82 (0.69-0.96)	0.015	PMID: 23632476 PMCID: PMC3681021 DOI: 10.1038/bjc.2013.190
UGT1A8	NM_019076.4	Intron Variant	rs17854828	c.855+18653C>A		Minus	USA	718 BC(157) + 783 N(205)	0.76 (0.6-0.96)	0.022	PMID: 23632476 PMCID: PMC3681021 DOI: 10.1038/bjc.2013.190
UGT1A8	NM_019076.4	Intron Variant	rs17864684	c.855+52155G>A		Minus	USA	718 BC(165) + 783 N (227)	0.72 (0.57-0.9)	0.005	PMID: 23632476 PMCID: PMC3681021 DOI: 10.1038/bjc.2013.190
UGT1A8	NM_019076.4	Intron Variant	rs17868322	c.855+53286G>A		plus	USA	718 BC(63) + 783 N(44)	1.63 (1.09-2.44)	0.019	PMID: 23632476 PMCID: PMC3681021 DOI: 10.1038/bjc.2013.190
UGT1A8	NM_019076.4	Intron Variant	rs2602374	c.855+41756C>T		plus	USA	718 BC(73) + 783 N(56)	1.57 (1.07-2.29)	0.02	PMID: 23632476 PMCID: PMC3681021 DOI: 10.1038/bjc.2013.190
UGT1A8	NM_019076.4	Intron Variant	rs2741042	c.855+38709C>A		plus	USA	718 BC(84) + 783 N(67)	1.49 (1.05-2.12)	0.026	PMID: 23632476 PMCID: PMC3681021 DOI: 10.1038/bjc.2013.190
UGT1A8	NM_019076.4	Intron Variant	rs2741044	c.855+52160G>A		plus	USA	718 BC(75) + 783 N(60)	1.49 (1.03-2.16)	0.034	PMID: 23632476 PMCID: PMC3681021 DOI: 10.1038/bjc.2013.190
UGT1A8	NM_019076.4	Intron Variant	rs2741045	c.855+52932C>T		plus	USA	718 BC(75) + 783 N(60)	1.49 (1.03-2.15)	0.036	PMID: 23632476 PMCID: PMC3681021 DOI: 10.1038/bjc.2013.190
UGT1A8	NM_019076.4	Intron Variant	rs4148326	c.856-2218T>A		Plus	USA	718 BC(358) + 783 N(361)	1.33 (1.06-1.67)	0.015	PMID: 23632476 PMCID: PMC3681021 DOI: 10.1038/bjc.2013.190
UGT1A8	NM_019076.4	Intron Variant	rs4148328	c.1295+574C>T		Minus	USA	718 BC(411) + 783 N(484)	0.84 (0.72-0.98)	0.023	PMID: 23632476 PMCID: PMC3681021 DOI: 10.1038/bjc.2013.190
UGT1A8	NM_019076.4	Intron Variant	rs4233633	c.856-55743G>C		Minus	USA	718 BC(123) + 783 N(177)	0.72 (0.55-0.93)	0.012	PMID: 23632476 PMCID: PMC3681021 DOI: 10.1038/bjc.2013.190
UGT1A8	NM_019076.4	Intron Variant	rs6759892	c.856-74011T>G		No association	USA	718 BC(485) + 783 N(494)	1.17 (1.01-1.36)	0.038	PMID: 23632476 PMCID: PMC3681021 DOI: 10.1038/bjc.2013.190
UGT1A8	NM_019076.4	Intron Variant	rs7571337	c.855+39210T>C		minus	USA	718 BC(336) + 783 N(391)	0.71 (0.56-0.9)	0.005	PMID: 23632476 PMCID: PMC3681021 DOI: 10.1038/bjc.2013.190
UGT2B4	NC_000004.11	downstream_gene_variant	rs2736520	g.70336172T>C		plus	USA	718 BC(189) + 783 N(171)	1.36 (1.07-1.73)	0.012	PMID: 23632476 PMCID: PMC3681021 DOI: 10.1038/bjc.2013.190
UGT2B4	NM_021139.3	Intron Variant	rs3822179	c.871-907G>T		minus	USA	718 BC(98) + 783 N(139)	0.70 (0.53-0.93)	0.015	PMID: 23632476 PMCID: PMC3681021 DOI: 10.1038/bjc.2013.190
UGT2B7	NM_001074.4	Missense Variant	rs7439366	c.802T>C	p.Tyr268His	no association	German	211 BC(58) + 210 N(73)	1.36 (0.78–2.34)		PMID: 18569595 DOI: 10.1080/15287390801988772
VAMP5	NM_006634.3	Intron Variant	rs719023	c.4-360T>C		No association	European	3532 BC() + 5120 N()	0.94 (0.88-1.00)	0.0631	PMID: 22238607 PMCID: PMC3251580 DOI: 10.1371/journal.pone.0029396
VDR	NM_000376.3	Initiator Codon Variant	rs2228570	c.2T>G/C/A	p.Met1Arg/Thr/Lys	plus	North India	130 BC(74) + 346 N(151)	2.042 (0.803-5.193)	0.033	PMID: 17378851 DOI: 10.1111/j.1464-410X.2007.06657.x
VDR	NM_000376.3	Initiator Codon Variant	rs2228570	c.2T>G/C/A	p.Met1Arg/Thr/Lys	plus	Tunisian	200 BC(24) + 200 N(11)	2.66 (1.24–5.73)	0.012	PMID: 26615419 DOI: 10.1007/s13277-015-4496-6
VDR	NM_000376.3	Synonymous Variant	rs731236	c.1056T>C	p.Ile352=	no association	North India	130 BC(50) + 346 N(138)	1.377 (0.639–2.968)	0.477	PMID: 17378851 DOI: 10.1111/j.1464-410X.2007.06657.x
VEGF	NM_001025366.3	upstream_gene_variant	rs699947	g.3437A>C/T		plus	North India	200 BC(116 ) + 250 N(112)	1.69 (1.02–2.80)	0.044	PMID: 23430447 DOI: 10.1007/s12032-013-0509-8
VEGF	NM_001025366.3	upstream_gene_variant	NA	1001G/C		plus	North India	200 BC(13) + 250 N(8)	3.29 (1.10–9.72)	0.032	PMID: 23430447 DOI: 10.1007/s12032-013-0509-8
VEGF	NM_001025366.3	upstream_gene_variant	rs35569394	-2549I/D	18-bp insertion/deletion	minus	North India	200 BC(41) + 250 N(68)	0.53 (0.29–0.96)	0.037	PMID: 23430447 DOI: 10.1007/s12032-013-0509-8
VEGFA	NG_008732.1	upstream_gene_variant	rs833061	g.4534C>G/T		no association	MA	1717 BC() + 2451 N()	1.03 (0.88,1.21)	0.718	PMID: 30849545 DOI: 10.1016/j.gene.2019.02.070
VEGFA	NC_000006.11	intergenic_variant	rs833052	g.43723335A>C/G/T		plus	MA	1745 BC() + 2032 N()	2.33 (1.67–3.26)	0	PMID: 30849545 DOI: 10.1016/j.gene.2019.02.070
VEGFA	NM_001025366.3	Synonymous Variant	rs25648	c.534C>G/T	p.Ser178=	plus	MA	1645 BC() + 2009 N()	2.57 (1.12–5.90)	0.026	PMID: 30849545 DOI: 10.1016/j.gene.2019.02.070
VEGFA	NM_001025366.3	3 Prime UTR Variant	rs3025039	g.19584C>T		no association	Tunisian	218 BC(88) + 204 N(75)	1.16 (0.78‐1.72)	0.448	PMID: 29959793 PMCID: PMC6817149 DOI: 10.1002/jcla.22610
VEGFA		3 Prime UTR Variant	rs3025039	g.19584C>T		plus	MA	2614 BC() + 3199 N()	1.48 (1.10–1.98)	0.009	PMID: 30849545 DOI: 10.1016/j.gene.2019.02.070
VEGFA	NG_008732.1	3 Prime UTR Variant	rs3025039	g.19584C>T		plus	MA	4359 BC(2614) + 5417 N(3385)	1.51 (1.13‐2.02)	0.815	PMID: 30609111 DOI: 10.1002/jcb.28324
VEGFA	NM_001025366.3	upstream_gene_variant	rs35569394	‐2549I/D	18-bp insertion/deletion	no association	Tunisian	218 BC(144) + 204 N(143)	0.83 (0.55‐1.25)	0.374	PMID: 29959793 PMCID: PMC6817149 DOI: 10.1002/jcla.22610
VEGFA	NM_001025366.3	upstream_gene_variant	rs699947	g.3437A>C/T		minus	Tunisian	218 BC(100) + 204 N(106)	0.62 (0.41-0.94)	0.026	PMID: 29959793 PMCID: PMC6817149 DOI: 10.1002/jcla.22610
VEGFA	NM_001025366.3	upstream_gene_variant	rs699947	g.3437A>C/T		plus	MA	1031 BC() + 1845 N()	1.48 (1.17-1.89)	0.341	PMID: 30195633 DOI: 10.1016/j.gene.2018.09.005
VEGFA	NM_001025366.3	upstream_gene_variant	rs699947	g.3437A>C/T		no association	MA	1942 BC() + 2307 N()	0.99 (0.74,1.33)	0.959	PMID: 30849545 DOI: 10.1016/j.gene.2019.02.070
VEGFC	NM_005429.5	Intron Variant	rs3775194	c.704+8776G>C		plus	USA / Caucasian	801 BC(545) + 801 N(486)	1.27 (1.08–1.49)	3.28×10−3	PMID: 23251617 PMCID: PMC3520916 DOI: 10.1371/journal.pone.0051758
VEGFC	NM_005429.5	Intron Variant	rs1485762	c.1145+610A>T		plus	USA / Caucasian	801 BC(438) + 801 N(383)	1.42 (1.19–1.69)	8.12x10-5	PMID: 23251617 PMCID: PMC3520916 DOI: 10.1371/journal.pone.0051758
VEGFC	NM_005429.5	Intron Variant	rs6828869	c.705-1052G>T		plus	USA / Caucasian	801 BC(573) + 801 N(529)	1.30 (1.10–1.54)	1.91x10-3	PMID: 23251617 PMCID: PMC3520916 DOI: 10.1371/journal.pone.0051758
VEGFC	NM_005429.5	Intron Variant	rs17697515	c.705-1343G>A		plus	USA / Caucasian	801 BC(123) + 801 N(93)	1.57 (1.14–2.17)	5.82x10-3	PMID: 23251617 PMCID: PMC3520916 DOI: 10.1371/journal.pone.0051758
VEGFC	NM_005429.5	Intron Variant	rs1485766	c.705-1803A>T		plus	Taiwanese	233 BC(170) + 520 N(330)	1.554 (1.106-2.182)	p<0.05	PMID: 24608123 PMCID: PMC3946732 DOI: 10.1371/journal.pone.0091147
VEGFR	NM_005429.5	Intron Variant	rs4557213	c.147+24186C>T		plus	USA / Caucasian	801 BC(163) + 801 N(124)	1.50 (1.13–1.99)	4.69×10−3	PMID: 23251617 PMCID: PMC3520916 DOI: 10.1371/journal.pone.0051758
XPC		Intron Variant	NA	insertion/deletion polymorphism (PAT) in intron 9		no association	MA	2210 BC(848) + 2278 N(896)	0.96 (0.85-1.08)	0.73	PMID: 18097734 DOI: 10.1007/s10038-007-0215-5
XPC				insertion/deletion polymorphism (PAT) in intron 9		plus	Chinese Han	600 BC(92) + 609 N(73)	1.52 (1.06-2.18)	0.022	PMID: 22505326 DOI: 10.3892/or.2012.1759
XPC				insertion/deletion polymorphism (PAT) in intron 9		plus	MA	2778 BC() + 3006 N()	1.33 (1.03–1.72)	0.019	PMID: 23892089 DOI: 10.1016/j.gene.2013.06.092
XPC	NM_004628.5	Missense Variant	rs2228000	c.1496C>T	p.Val499Arg	plus	MA	1084 BC(87) + 1114 N(54)	1.49 (1.06–2.09)	0.02	PMID: 18097734 DOI: 10.1007/s10038-007-0215-5
XPC	NM_004628.5	Missense Variant	rs2228000	c.1496C>T	p.Val499Arg	plus	MA	2893 BC() + 3056 N()	1.54 (1.21–1.97)	0.001	PMID: 27246180 PMCID: PMC4887911 DOI: 10.1038/srep27018
XPC	NM_004628.5	Missense Variant	rs2228000	c.1496C>T	p.Ala499Val	plus	MA	5581 BC() + 6351 N()	1.33 (1.06–1.68)		PMID: 18771913 DOI: 10.1016/j.ejca.2008.06.024
XPC	NM_004628.5	Missense Variant	rs2228000	c.1496C>T	p.Ala499Val	plus	MA	3767 BC() + 3907 N()	1.12 (1.04–1.21)	0.002	PMID: 24264314 DOI: 10.1007/s13277-013-1412-9
XPC	NM_004628.5	Missense Variant	rs2228000	c.1496C>T	p.Ala499Val	plus	MA	2113 BC() + 2249 N()	1.82 (1.19–2.79)	0.029	PMID: 23918308 DOI: 10.1007/s13277-013-1062-y
XPC	NM_004628.5	Missense Variant	rs2228001	c.2815C>A	p.Gln939Lys	no association	MA	1387 BC(218) + 1362 N(201)	1.08 (0.88-1.33)	0.004	PMID: 18097734 DOI: 10.1007/s10038-007-0215-5
XPC	NM_004628.5	Missense Variant	rs2228001	c.2815C>A	p.Gln939Lys	plus	French	51 BC(22) + 45 N(6)	7.24 (2.01-26.12)		PMID: 18630471
XPC	NM_004628.5	Missense Variant	rs2228001	c.2815C>A	p.Gln939Lys	plus	MA	4927 BC() + 5185 N()	1.36 (1.09–1.68)	0.001	PMID: 23269608 DOI: 10.1007/s13277-012-0633-7
XPC	NM_004628.5	Missense Variant	rs2228001	c.2815C>A	p.Gln939Lys	plus	Han-Chinese	94 BC(53) + 304 N(185)	1.89 (1.21–3.24)	0.02	PMID: 19350405 DOI: 10.1007/s11255-009-9560-y
XPC	NM_004628.5	Missense Variant	rs2228001	c.2815C>A	p.Gln939Lys	plus	MA	4828 BC() + 4890 N()	1.352 (1.088-1.681)	0	PMID: 23819639 PMCID: PMC3744163 DOI: 10.1186/1746-1596-8-112
XPC	NM_004628.5	Missense Variant	rs2228001	c.2815C>A	p.Gln939Lys	plus	MA	3934 BC() + 4269 N()	1.39 (1.08–1.79)	0.005	PMID: 23918308 DOI: 10.1007/s13277-013-1062-y
XPC	NM_004628.5	Missense Variant	rs2228001	c.2815C>A	p.Gln939Lys	no association	MA	5064 BC() + 5208 N()	1.13 (0.95–1.34)	0.171	PMID: 27246180 PMCID: PMC4887911 DOI: 10.1038/srep27018
XPC	NM_004628.5	Missense Variant	rs2228001	c.2815C>A	p.Gln939Lys	no association	UK	574 BC(87) + 579 N(84)	0.99 (0.69–1.43)	0.97	PMID: 15886698 PMCID: PMC2361807 DOI: 10.1038/sj.bjc.6602616
XPD	NM_000400.4	Missense Variant	rs13181	c.2251A>C	p.Lys751Gln	no association	French	51 BC(18) + 45 N(17)	0.80 (0.46-1.39)		PMID: 18630471
XPD	NM_000400.4	Missense Variant	rs13181	c.2251A>C	p.Lys751Gln	plus	UK	194 BC(130) + 313 N(116)	2.7 (1.8–3.9)	0.023	PMID: 20514470 PMCID: PMC3638861 DOI: 10.3892/or_00000854
XRCC1	NM_006297.3	Intron Variant	rs1799780	c.602-33C>T		no association	Caucasian	547 BC(56) + 579 N(47)	1.33 (0.88–2.01)	0.18	PMID: 17425776 PMCID: PMC1865553 DOI: 10.1186/1471-2156-8-13
XRCC1	NM_006297.3	Missense Variant	rs1799782	c.580C>T	p.Arg194Trp	no association	French	51 BC(4) + 45 N(5)	1.50 (0.37-6.08)		PMID: 18630471
XRCC1	NM_006297.3	Missense Variant	rs1799782	c.580C>T	p.Arg194Trp	no association	USA	355 BC() + 559 N()			PMID: 16311243 DOI: 10.1093/carcin/bgi284
XRCC1	NM_006297.3	Missense Variant	rs1799782	c.580C>T	p.Arg194Trp	no association	Caucasian	547 BC(59) + 579 N(64)	0.95 (0.65–1.40)	0.81	PMID: 17425776 PMCID: PMC1865553 DOI: 10.1186/1471-2156-8-13
XRCC1	NM_006297.3	Missense Variant	rs1799782	c.580C>T	p.Arg194Trp	no association	MA	3091 BC() + 3219 N()	0.90 (0.77-1.05)	0.17	PMID: 18336890 DOI: 10.1016/j.urology.2007.12.059
XRCC1	NM_006297.3	Missense Variant	rs1799782	c.580C>T	p.Arg194Trp	no association	MA	3215 BC() + 4313 N()	0.93 (0.81-1.06)	0.29	PMID: 18765423 DOI: 10.1093/mutage/gen046
XRCC1	NM_006297.3	Missense Variant	rs1799782	c.580C>T	p.Arg194Trp	plus	Chinese	234 BC(23) + 253 N(9)	3.90 (1.69-8.98)	0.008	PMID: 20218899 DOI: 10.1089/dna.2009.0969
XRCC1	NM_006297.3	Missense Variant	rs1799782	c.580C>T	p.Arg194Trp	plus	North India	195 BC(40) + 250 N(43)	1.10 (0.68–1.78)	0.674	PMID: 22019847 DOI: 10.1016/j.mad.2011.10.002
XRCC1	NM_006297.3	Missense Variant	rs1799782	c.580C>T	p.Arg194Trp	plus	MA	4751 BC() + 6102 N()	1.69 (1.25-2.28)	0.001	PMID: 23496911 PMCID: PMC3601005 DOI: 10.1186/1477-7819-11-58
XRCC1	NM_006297.3	Missense Variant	rs1799782	c.580C>T	p.Arg194Trp	plus	MA / Asian	1931 BC() + 2192 N()	1.12 (1.02–1.41)	0.37	PMID: 23636799 DOI: 10.1007/s13277-013-0816-x
XRCC1	NM_006297.3	Missense Variant	rs1799782	c.580C>T	p.Arg194Trp	plus	MA / asian	1284 BC() + 1326 N()	1.199 (1.021-1.408)	0.372	PMID: 23704969 PMCID: PMC3660573 DOI: 10.1371/journal.pone.0064001
XRCC1	NM_006297.3	Missense Variant	rs1799782	c.580C>T	p.Arg194Trp	plus	MA / asian	4977 BC() + 6186 N()	1.327 (1.086-1.622)	0.006	PMID: 24039945 PMCID: PMC3767803 DOI: 10.1371/journal.pone.0073448
XRCC1	NM_006297.3	Missense Variant	rs1799782	c.580C>T	p.Arg194Trp	plus	MA	5228 BC() + 6633 N()	1.78 (1.12–2.82)	0.49	PMID: 24266849 DOI: 10.1615/critreveukaryotgeneexpr.2013007781
XRCC1	NM_006297.3	5 Prime UTR Variant	rs2307187	g.5120C>T		no association	Caucasian	547 BC(13) + 579 N(16)	0.91 (0.43–1.92)	0.8	PMID: 17425776 PMCID: PMC1865553 DOI: 10.1186/1471-2156-8-13
XRCC1	NM_006297.3	Missense Variant	rs25487	c.1196A>G/C	p.Gln399Arg/Pro	no association	French	51 BC(25) + 45 N(18)	0.75 (0.42-1.35)		PMID: 18630471
XRCC1	NM_006297.3	Missense Variant	rs25487	c.1196A>G/C	p.Gln399Arg/Pro	no association	MA / Asian	1931 BC() + 2192 N()	0.93 (0.70–1.24)	0.01	PMID: 23636799 DOI: 10.1007/s13277-013-0816-x
XRCC1	NM_006297.3	Missense Variant	rs25487	c.1196A>G/C	p.Gln399Arg/Pro	minus	USA	355 BC(86) + 544 N(36)	0.6 (0.4-1.0)		PMID: 15298955
XRCC1	NM_006297.3	Missense Variant	rs25487	c.1196A>G/C	p.Gln399Arg/Pro	no association	Turkish	75 BC() + 100 N()	0.72 (0.41-1.26)	0.16	PMID: 17214369
XRCC1	NM_006297.3	Missense Variant	rs25487	c.1196A>G/C	p.Gln399Arg/Pro	no association	Caucasian	547 BC(248) + 579 N(259)	0.97 (0.75–1.26)	0.83	PMID: 17425776 PMCID: PMC1865553 DOI: 10.1186/1471-2156-8-13
XRCC1	NM_006297.3	Missense Variant	rs25487	c.1196A>G/C	p.Gln399Arg/Pro	no association	MA	3729 BC() + 3927 N()	0.95 (0.82-1.10)	0.48	PMID: 18336890 DOI: 10.1016/j.urology.2007.12.059
XRCC1	NM_006297.3	Missense Variant	rs25487	c.1196A>G/C	p.Gln399Arg/Pro	no association	MA	4152 BC() + 5372 N()	1.00 (0.94-1.06)	0.97	PMID: 18765423 DOI: 10.1093/mutage/gen046
XRCC1	NM_006297.3	Missense Variant	rs25487	c.1196A>G/C	p.Gln399Arg/Pro	no association	UK	194 BC(107) + 313 N(156)	0.9 (0.6–1.4)	>0.05	PMID: 20514470 PMCID: PMC3638861 DOI: 10.3892/or_00000854
XRCC1	NM_006297.3	Missense Variant	rs25487	c.1196A>G/C	p.Gln399Arg/Pro	plus	North India	195 BC(106) + 250 N(109)	1.51 (0.99–2.31)	0.051	PMID: 22019847 DOI: 10.1016/j.mad.2011.10.002
XRCC1	NM_006297.3	Missense Variant	rs25487	c.1196A>G/C	p.Gln399Arg/Pro	no association	MA	5767 BC() + 6919 N()	0.97 (0.85–1.10)	0.596	PMID: 23479765 DOI: 10.1258/ebm.2012.012209
XRCC1	NM_006297.3	Missense Variant	rs25487	c.1196A>G/C	p.Gln399Arg/Pro	plus	MA	5654 BC() +7136 N()	1.10 (1.03-1.19	0.008	PMID: 23496911 PMCID: PMC3601005 DOI: 10.1186/1477-7819-11-58
XRCC1	NM_006297.3	Missense Variant	rs25487	c.1196A>G/C	p.Gln399Arg/Pro	minus	MA	7607 BC() + 9298 N()	0.693 (0.515-0.932)	0.015	PMID: 24039945 PMCID: PMC3767803 DOI: 10.1371/journal.pone.0073448
XRCC1	NM_006297.3	Missense Variant	rs25487	c.1196A>G/C	p.Gln399Arg/Pro	plus	MA / Non-Asians	4747 BC(2515) + 5993 N(3033)	1.091 (1.008-1.180)	0.032	PMID: 24176953 DOI: 10.1016/j.gene.2013.10.038
XRCC1	NM_006297.3	Missense Variant	rs25487	c.1196A>G/C	p.Gln399Arg/Pro	no association	MA	5759 BC() + 6521 N()	0.96 ( 0.80-1.16)	<0.00001	PMID: 25501209 DOI: 10.4238/2014.November.28.2
XRCC1	NM_006297.3	Missense Variant	rs25489	c.839G>C/A	p.Arg280Pro/His	PLUS	Caucasian	547 BC(57) + 579 N(44)	1.50 (0.98-2.28)	0.06	PMID: 17425776 PMCID: PMC1865553 DOI: 10.1186/1471-2156-8-13
XRCC1	NM_006297.3	Missense Variant	rs25489	c.839G>C/A	p.Arg280Pro/His	no association	MA	2547 BC() + 1784 N()	0.99 (0.55-1.77)	0.97	PMID: 18336890 DOI: 10.1016/j.urology.2007.12.059
XRCC1	NM_006297.3	Missense Variant	rs25489	c.839G>C/A	p.Arg280Pro/His	plus	North India	195 BC(58) + 250 N(41)	1.94 (1.20–3.14)	0.006	PMID: 22019847 DOI: 10.1016/j.mad.2011.10.002
XRCC1	NM_006297.3	Missense Variant	rs25489	c.839G>C/A	p.Arg280Pro/His	plus	MA / Asian	1931 BC() + 2192 N()	1.75 (1.05–2.90)	0.01	PMID: 23636799 DOI: 10.1007/s13277-013-0816-x
XRCC1	NM_006297.3	Missense Variant	rs25489	c.839G>C/A	p.Arg280Pro/His	plus	MA / asian	822 BC() + 881 N()	1.869 (1.205-2.898)	0.011	PMID: 23704969 PMCID: PMC3660573 DOI: 10.1371/journal.pone.0064001
XRCC1	NM_006297.3	Missense Variant	rs25489	c.839G>C/A	p.Arg280Pro/His	plus	MA / asian	2516 BC() + 2579 N()	2.094 (1.211–3.621)	0.008	PMID: 24039945 PMCID: PMC3767803 DOI: 10.1371/journal.pone.0073448
XRCC1	NM_006297.3	Missense Variant	rs25489	c.839G>C/A	p.Arg280Pro/His	plus	MA	2413 BC() + 2477 N()	1.63 (1.24–2.13)	0.06	PMID: 24266849 DOI: 10.1615/critreveukaryotgeneexpr.2013007781
XRCC1	NM_006297.3	Missense Variant	rs25489	c.839G>C/A	p.Arg280Pro/His	plus	Chinese	234 BC(88) + 253 N(52)	2.53 (1.67-3.83)	<0.001	PMID: 20218899 DOI: 10.1089/dna.2009.0969
XRCC1	NM_006297.3	Missense Variant	rs25496	c.215T>C	p.Val72Ala	no association	Caucasian	547 BC(0) + 579 N(0)			PMID: 17425776 PMCID: PMC1865553 DOI: 10.1186/1471-2156-8-13
XRCC1	NM_006297.3	downstream_gene_variant	rs2682558	g.37415G>A		no association	Caucasian	547 BC(142) + 579 N(162)	0.91 (0.69–1.20)	0.48	PMID: 17425776 PMCID: PMC1865553 DOI: 10.1186/1471-2156-8-13
XRCC1	NM_006297.3	upstream_gene_variant	rs2682585	g.3443T>G/C/A		no association	Caucasian	547 BC(22) + 579 N(21)	1.15 (0.61–2.18)	0.66	PMID: 17425776 PMCID: PMC1865553 DOI: 10.1186/1471-2156-8-13
XRCC1	NM_006297.3	upstream_gene_variant	rs2682586	g.3232T>G/C/A		no association	Caucasian	547 BC(181) + 579 N(187)	1.07 (0.82–1.39)	0.62	PMID: 17425776 PMCID: PMC1865553 DOI: 10.1186/1471-2156-8-13
XRCC1	NM_006297.3	upstream_gene_variant	rs3213239	g.3668_3671dup		no association	Caucasian	547 BC(80) + 579 N(91)	1.02 (0.71–1.48)	0.91	PMID: 17425776 PMCID: PMC1865553 DOI: 10.1186/1471-2156-8-13
XRCC1	NM_006297.3	upstream_gene_variant	rs3213245	g.5044C>T/A		no association	Caucasian	547 BC(266) + 579 N(275)	1.00 (0.76–1.31)	0.97	PMID: 17425776 PMCID: PMC1865553 DOI: 10.1186/1471-2156-8-13
XRCC1	NM_006297.3	downstream_gene_variant	rs3213401	g.37413_37419del		no association	Caucasian	547 BC(59) + 579 N(58)	1.15 (0.78–1.70)	0.48	PMID: 17425776 PMCID: PMC1865553 DOI: 10.1186/1471-2156-8-13
XRCC1	NM_006297.3	Missense Variant	rs3547	c.1896A>T/G	p.Gln632His/=	no association	Caucasian	547 BC(268) + 579 N(275)	0.94 (0.72–1.24)	0.67	PMID: 17425776 PMCID: PMC1865553 DOI: 10.1186/1471-2156-8-13
XRCC1	NM_006297.3	Synonymous Variant	rs915927	c.618A>T/G/C	p.Pro206=	no association	Caucasian	547 BC(260) + 579 N(270)	0.96 (0.73–1.28)	0.8	PMID: 17425776 PMCID: PMC1865553 DOI: 10.1186/1471-2156-8-13
XRCC1	NM_006297.3	Synonymous Variant	rs915927	c.618A>T/G/C	p.Pro206=	plus	Italy / Turin	456 BC(234) + 376 N(222)	1.55 (1.02-2.37)		PMID: 20061190 DOI: 10.1016/j.dnarep.2009.12.002
XRCC2	NG_027988.1	upstream_gene_variant	rs3218373	g.4088G>T/A		minus	Spanish	1150 BC(6) + 1149 N(16)	0.36 (0.13–0.96)	0.04	PMID: 17557904 DOI: 10.1093/carcin/bgm132
XRCC2	NM_005431.2	Missense Variant	rs3218536	c.563G>C/A	p.Arg188His/Pro	minus	Spanish	1150 BC(6) + 1149 N(13)	0.36 (0.13–1.00)	0.05	PMID: 17557904 DOI: 10.1093/carcin/bgm132
XRCC2	NC_000007.13	upstream_gene_variant	rs6464268	g.152381150A>G		minus	Spanish	1150 BC(12) + 1149 N(25)	0.40 (0.19–0.84)	0.01	PMID: 17557904 DOI: 10.1093/carcin/bgm132
XRCC3	NM_005432.4	Missense Variant	rs861539	c.722C>T	p.Thr241Met	no association	MA	265 BC() + 427 N()	1.11 (0.83–1.49)		PMID: 16791138 DOI: 10.1038/sj.ejhg.5201681
XRCC3	NM_005432.4	Missense Variant	rs861539	c.722C>T	p.Thr241Met	no association	French	51 BC(28) + 45 N(23)	0.62 (0.33-1.18)		PMID: 18630471
XRCC3	NM_005432.4	Missense Variant	rs861539	c.722C>T	p.Thr241Met	plus	Spanish	1150 BC(167) + 1149 N(144)	1.15 (0.87–1.52)	0.32	PMID: 17557904 DOI: 10.1093/carcin/bgm132
XRCC3	NM_005432.4	Missense Variant	rs861539	c.722C>T	p.Thr241Met	plus	Chinese	150 BC(15) + 150 N(5)	3.22 (1.14–9.11)	0.03	PMID: 22299591 DOI: 10.1089/gtmb.2011.0334
XRCC3	NM_005432.4	Missense Variant	rs861539	c.722C>T	p.Thr241Met	plus	MA	5325 BC() + 7280 N()	1.17 (1.03–1.34)	0.467	PMID: 23562721 DOI: 10.1016/j.gene.2013.03.071
XRCC3	NM_005432.4	Missense Variant	rs861539	c.722C>T	p.Thr241Met	plus	MA	5667 BC() + 7609 N()	1.19 (1.05–1.35)	0.465	PMID: 24085356 DOI: 10.1007/s13277-013-1203-3
XRCC3	NM_005432.4	Missense Variant	rs861539	c.722C>T		no association	India	211 BC(9) + 244 N(11)	0.91 (0.33–2.01)	0.88	PMID: 21617942 DOI: 10.1007/s11033-011-0906-z
XRCC3	NG_011516.1	Intron Variant	rs1799794	g.7557A>G		plus	Northwest Chinese	227 BC() + 260 N()	2.12 (1.31–3.43)	0.002	PMID: 27153553 PMCID: PMC5058763 DOI: 10.18632/oncotarget.9146
XRCC3	NM_005432.4	Intron Variant	rs861530	c.194-571A>G		plus	Northwest Chinese	227 BC() + 260 N()	2.19 (1.35–3.55)	0.001	PMID: 27153553 PMCID: PMC5058763 DOI: 10.18632/oncotarget.9146
XRCC3	NM_005432.4	Intron Variant	rs1799796	c.562-14A>T		no association	India	211 BC(6) + 244 N(7)	1.30 (0.36–3.43)	0.831	PMID: 21617942 DOI: 10.1007/s11033-011-0906-z
XRCC4	NM_022406.4	Splice Acceptor Variant	rs1805377	c.894-7G>A		plus	Spanish	1150 BC() + 1149 N()	1.33 (1.08–1.64)	0.01	PMID: 17557904 DOI: 10.1093/carcin/bgm132
XRCC4	NM_022406.4	Intron Variant	rs1805377	c.894-7G>A		no association	India	211 BC(70) + 244 N(79)	1.13 (0.72–1.78)	0.574	PMID: 21617942 DOI: 10.1007/s11033-011-0906-z
XRCC4	NM_003401.5	Intron Variant	rs28360071	c.315+31120_315+31149del		no association	India	211 BC(47) + 244 N(50)	1.08 (0.65–1.80)	0.754	PMID: 21617942 DOI: 10.1007/s11033-011-0906-z
XRCC4	NM_003401.5	upstream_gene_variant	rs28360317	c.894-29390_894-29389insCCT		plus	India	211 BC(82) + 244 N(66)	1.94 (1.12–3.34)	0.017	PMID: 21617942 DOI: 10.1007/s11033-011-0906-z
XRCC4	NG_047086.1	upstream_gene_variant	rs6869366	g.3519T>G		plus	Taiwanese	158 BC() + 158 N()	1.85 (1.15-2.98)	0.00994	PMID: 19443403
XRCC4	NG_047086.1	upstream_gene_variant	rs6869366	g.3519T>G		minus	India	211 BC(8) + 244 N(17)	0.27 (0.09–0.81)	0.02	PMID: 21617942 DOI: 10.1007/s11033-011-0906-z
XRCC5	NG_029780.1	upstream_gene_variant	rs11685387	g.4795C>T		no association	Taiwanese	288 BC(79) + 288 N(68)		0.4983	PMID: 19414375
XRCC5	NG_029780.1	upstream_gene_variant	rs828907	g.3713G>T		plus	Taiwanese	288 BC(128) + 288 N(91)		0.0055	PMID: 19414375
XRCC5	NM_021141.4	Intron Variant	rs9288518	c.2109+2011A>G		no association	Taiwanese	288 BC(87) + 288 N(98)		0.3375	PMID: 19414375
XRCC7	NG_033799.1	upstream_gene_variant	rs3213245	g.5044C>T/A		plus	southwestern Han Chinese	302 BC(185) + 311 N(152)	2.36 (1.13−4.92)	0.022	PMID: 22927776 PMCID: PMC3427955 DOI: 10.7150/ijms.4799
ZNF106	NC_000015.9	Intron Variant	rs4924682	g.42771300T>C		no association	European	3532 BC() + 5120 N()	1.27 (0.95-1.70)	0.1087	PMID: 22238607 PMCID: PMC3251580 DOI: 10.1371/journal.pone.0029396
ZNF350	NM_021632.4	Missense Variant	rs2278415	c.1503A>T	p.Arg501Ser	minus	Spanish	1150 BC() + 1149 N()	0.76 (0.62–0.93)	0.01	PMID: 17557904 DOI: 10.1093/carcin/bgm132
	NC_000007.13	intergenic_variant	rs10234749	g.152387869T>A/C/G		minus	Spanish	1150 BC(29) + 1149 N(51)	0.50 (0.31–0.81)	0.01	PMID: 17557904 DOI: 10.1093/carcin/bgm132
	NC_000015.9	intergenic_variant	rs2198843	g.75001230C>G/T		plus	Korean	269 BC() + 789 N()	4.54 (1.0–20.7)	0.03	PMID: 19191526 DOI: 10.1089/dna.2008.0827
	NC_000003.11	intergenic_variant	rs35868376	g.189631841G>A		plus	MA	1601 BC() + 1819 N()			PMID: 29956121 PMCID: PMC6153957 DOI: 10.1007/s13402-018-0393-5
	NC_000022.10	intergenic_variant	rs1014971	g.39332623C>G/T		plus	Japanese	539 BC(373) + 5581 N(3465)	OR=1.19	0.0074	PMID: 25281661 PMCID: PMC4834880 DOI: 10.1093/hmg/ddu512
	NC_000022.10	intergenic_variant	rs1014971	g.39332623C>G/T		plus	MA	1595 BC() + 1760 N()	OR=~2		PMID: 23404679 DOI: 10.1007/s00204-013-1020-x
	NC_000022.10	intergenic_variant	rs1014971	g.39332623C>G/T		plus	MA	BC() + N()	0.88 (0.85–0.91)		PMID: 23752272 PMCID: PMC3709789 DOI: 10.3390/ijms140612346
	NC_000003.11	intergenic_variant	rs4687103	g.189632664A>G		plus	MA	1601 BC() + 1819 N()			PMID: 29956121 PMCID: PMC6153957 DOI: 10.1007/s13402-018-0393-5
	NC_000003.11	intergenic_variant	rs4687104	g.189632900A>G		plus	Turkish	250 BC(28) + 250 N(15)	2.218 (1.123-4.381)	0.02	PMID: 27085562
	NC_000003.11	intergenic_variant	rs4687104	g.189632900A>G		plus	MA	1601 BC() + 1819 N()			PMID: 29956121 PMCID: PMC6153957 DOI: 10.1007/s13402-018-0393-5
	NC_000003.11	intergenic_variant	rs34666239	g.189633513T>A/C		plus	MA	1601 BC() + 1819 N()			PMID: 29956121 PMCID: PMC6153957 DOI: 10.1007/s13402-018-0393-5
	NC_000003.11	intergenic_variant	rs35076301	g.189633520T>C		minus	Chinese	314 BC(120) + 204 N(108)		0.033	PMID: 28524154 DOI: 10.1038/cgt.2017.17
	NC_000003.11	intergenic_variant	rs35075630	g.189633862G>A		plus	MA	1601 BC() + 1819 N()			PMID: 29956121 PMCID: PMC6153957 DOI: 10.1007/s13402-018-0393-5
	NC_000003.11	intergenic_variant	rs13089435	g.189634919G>T		plus	MA	1601 BC() + 1819 N()			PMID: 29956121 PMCID: PMC6153957 DOI: 10.1007/s13402-018-0393-5
	NC_000003.11	intergenic_variant	rs62278269	g.189636970G>T		plus	MA	1601 BC() + 1819 N()			PMID: 29956121 PMCID: PMC6153957 DOI: 10.1007/s13402-018-0393-5
	NC_000003.11	intergenic_variant	rs35392448	g.189637003A>G		plus	MA	1601 BC() + 1819 N()			PMID: 29956121 PMCID: PMC6153957 DOI: 10.1007/s13402-018-0393-5
	NC_000003.11	intergenic_variant	rs13059523	g.189637194G>A		plus	MA	1601 BC() + 1819 N()			PMID: 29956121 PMCID: PMC6153957 DOI: 10.1007/s13402-018-0393-5
	NC_000003.11	intergenic_variant	rs12491886	g.189637587C>T		plus	MA	1601 BC() + 1819 N()			PMID: 29956121 PMCID: PMC6153957 DOI: 10.1007/s13402-018-0393-5
	NC_000003.11	intergenic_variant	rs4687108	g.189638487A>G		plus	MA	1601 BC() + 1819 N()			PMID: 29956121 PMCID: PMC6153957 DOI: 10.1007/s13402-018-0393-5
	NC_000003.11	intergenic_variant	rs837775	g.189643673C>T		plus	MA	1601 BC() + 1819 N()			PMID: 29956121 PMCID: PMC6153957 DOI: 10.1007/s13402-018-0393-5
	NC_000003.11	intergenic_variant	rs56031831	g.189646516T>C		plus	MA	1601 BC() + 1819 N()			PMID: 29956121 PMCID: PMC6153957 DOI: 10.1007/s13402-018-0393-5
	NC_000006.11	intergenic_variant	rs833052	g.43723335A>C/G/T		plus	MA / Asian	4359 BC(840) + 5417 N(1148)	1.51 (1.11‐2.07)	0.009	PMID: 30609111 DOI: 10.1002/jcb.28324
	NC_000014.8	intergenic_variant	rs398652	g.56525569G>A/T		minus	USA	969 BC(233) + 956 N(271)	0.81 (0.67–0.97)	0.025	PMID: 21460395 PMCID: PMC3076128 DOI: 10.1158/1940-6207.CAPR-11-0063
	NC_000003.11	intergenic_variant	rs1839072	g.189631640A>G		plus	MA	1601 BC() + 1819 N()			PMID: 29956121 PMCID: PMC6153957 DOI: 10.1007/s13402-018-0393-5
	NC_000003.11	intergenic_variant	rs1447932	g.189631865A>G		plus	MA	1601 BC() + 1819 N()			PMID: 29956121 PMCID: PMC6153957 DOI: 10.1007/s13402-018-0393-5
	NC_000003.11	intergenic_variant	rs1447933	g.189631877A>C		plus	MA	1601 BC() + 1819 N()			PMID: 29956121 PMCID: PMC6153957 DOI: 10.1007/s13402-018-0393-5
	NC_000003.11	intergenic_variant	rs4479569	g.189631932C>G/T		plus	MA	1601 BC() + 1819 N()			PMID: 29956121 PMCID: PMC6153957 DOI: 10.1007/s13402-018-0393-5
	NC_000003.11	intergenic_variant	rs35076301	g.189633520T>C		plus	MA	1601 BC() + 1819 N()			PMID: 29956121 PMCID: PMC6153957 DOI: 10.1007/s13402-018-0393-5
	NC_000003.11	intergenic_variant	rs12485497	g.32261987C>A/T		plus	MA	1601 BC() + 1819 N()			PMID: 29956121 PMCID: PMC6153957 DOI: 10.1007/s13402-018-0393-5
